# Supplementary material for: The effect of polymorphism on polymer properties: crystal structure, stability and polymerization of the short-chain bio-based nylon 52 monomer 1,5-pentanedi­amine oxalate
Source: IUCrJ. 2023 Jan 1;10(Pt 1):52–65. doi: 10.1107/S2052252522010442 (PMC9812218; doi:10.1107/S2052252522010442)
Supplement: Supplementary file 1 [file m-10-00052-sup1.cif]

 
data_trihydrate
 
_audit_creation_method            'SHELXL-2018/3'
_shelx_SHELXL_version_number      '2018/3'
_chemical_name_systematic         ?
_chemical_name_common             ?
_chemical_melting_point           ?
_chemical_formula_moiety          ?
_chemical_formula_sum
 'C7 H21 N2 O6.50' 
_chemical_formula_weight          237.26

loop_
 _atom_type_symbol
 _atom_type_description
 _atom_type_scat_dispersion_real
 _atom_type_scat_dispersion_imag
 _atom_type_scat_source
 'C'  'C'   0.0033   0.0016
 'International Tables Vol C Tables 4.2.6.8 and 6.1.1.4'
 'H'  'H'   0.0000   0.0000
 'International Tables Vol C Tables 4.2.6.8 and 6.1.1.4'
 'N'  'N'   0.0061   0.0033
 'International Tables Vol C Tables 4.2.6.8 and 6.1.1.4'
 'O'  'O'   0.0106   0.0060
 'International Tables Vol C Tables 4.2.6.8 and 6.1.1.4'
 
_space_group_crystal_system       triclinic
_space_group_IT_number            2
_space_group_name_H-M_alt         'P -1'
_space_group_name_Hall            '-P 1'
 
_shelx_space_group_comment
;
The symmetry employed for this shelxl refinement is uniquely defined
by the following loop, which should always be used as a source of
symmetry information in preference to the above space-group names.
They are only intended as comments.
;
 
loop_
 _space_group_symop_operation_xyz
 'x, y, z'
 '-x, -y, -z'
 
_cell_length_a                    6.849(5)
_cell_length_b                    9.484(7)
_cell_length_c                    10.764(8)
_cell_angle_alpha                 110.712(8)
_cell_angle_beta                  97.505(8)
_cell_angle_gamma                 91.358(8)
_cell_volume                      646.5(8)
_cell_formula_units_Z             2
_cell_measurement_temperature     298(2)
_cell_measurement_reflns_used     1436 
_cell_measurement_theta_min       2.469 
_cell_measurement_theta_max       27.784 
  
_exptl_crystal_description        Needle 
_exptl_crystal_colour             Colorless
_exptl_crystal_size_max           0.45 
_exptl_crystal_size_mid           0.30 
_exptl_crystal_size_min           0.14 
_exptl_crystal_density_meas       ?
_exptl_crystal_density_method     ?
_exptl_crystal_density_diffrn     1.219          
_exptl_crystal_F_000              258
_exptl_transmission_factor_min    ?
_exptl_transmission_factor_max    ?
_exptl_absorpt_coefficient_mu     0.106
_shelx_estimated_absorpt_T_min    0.954
_shelx_estimated_absorpt_T_max    0.985
_exptl_absorpt_correction_type     multi-scan 
_exptl_absorpt_correction_T_min   0.9515 
_exptl_absorpt_correction_T_max   0.9845 
_exptl_absorpt_process_details    sadabs 
_exptl_absorpt_special_details    ?
_diffrn_ambient_temperature       298(2)
_diffrn_radiation_wavelength      0.71073
_diffrn_radiation_type            MoK\a
_diffrn_source                    ?
_diffrn_measurement_device_type  'CCD area detector' 
_diffrn_measurement_method        'phi and omega scans' 
_diffrn_detector_area_resol_mean  ?
_diffrn_reflns_number             3222
_diffrn_reflns_av_unetI/netI      0.0338
_diffrn_reflns_av_R_equivalents   0.0285
_diffrn_reflns_limit_h_min        -8
_diffrn_reflns_limit_h_max        8
_diffrn_reflns_limit_k_min        -11
_diffrn_reflns_limit_k_max        11
_diffrn_reflns_limit_l_min        -12
_diffrn_reflns_limit_l_max        7
_diffrn_reflns_theta_min          3.378
_diffrn_reflns_theta_max          25.012
_diffrn_reflns_theta_full         25.012
_diffrn_measured_fraction_theta_max   0.972
_diffrn_measured_fraction_theta_full  0.972
_diffrn_reflns_Laue_measured_fraction_max    0.972
_diffrn_reflns_Laue_measured_fraction_full   0.972
_diffrn_reflns_point_group_measured_fraction_max   0.972
_diffrn_reflns_point_group_measured_fraction_full  0.972
_reflns_number_total              2207
_reflns_number_gt                 1635
_reflns_threshold_expression      'I > 2\s(I)'
_reflns_Friedel_coverage          0.000
_reflns_Friedel_fraction_max      .
_reflns_Friedel_fraction_full     .
 
_reflns_special_details
;
 Reflections were merged by SHELXL according to the crystal
 class for the calculation of statistics and refinement.
 
 _reflns_Friedel_fraction is defined as the number of unique
 Friedel pairs measured divided by the number that would be
 possible theoretically, ignoring centric projections and
 systematic absences.
;
 
_computing_data_collection        ?
_computing_cell_refinement        ?
_computing_data_reduction         ?
_computing_structure_solution     ?
_computing_structure_refinement 'SHELXL-2018/3 (Sheldrick, 2018)'
_computing_molecular_graphics     ?
_computing_publication_material   ?
_refine_special_details           ?
_refine_ls_structure_factor_coef  Fsqd
_refine_ls_matrix_type            full
_refine_ls_weighting_scheme       calc
_refine_ls_weighting_details
'w=1/[\s^2^(Fo^2^)+(0.1616P)^2^] where P=(Fo^2^+2Fc^2^)/3'
_atom_sites_solution_primary      ?
_atom_sites_solution_secondary    ?
_atom_sites_solution_hydrogens    mixed
_refine_ls_hydrogen_treatment     constr
_refine_ls_extinction_method      none
_refine_ls_extinction_coef        .
_refine_ls_number_reflns          2207
_refine_ls_number_parameters      147
_refine_ls_number_restraints      0
_refine_ls_R_factor_all           0.0873
_refine_ls_R_factor_gt            0.0728
_refine_ls_wR_factor_ref          0.2313
_refine_ls_wR_factor_gt           0.2156
_refine_ls_goodness_of_fit_ref    1.070
_refine_ls_restrained_S_all       1.070
_refine_ls_shift/su_max           0.005
_refine_ls_shift/su_mean          0.001
 
loop_
 _atom_site_label
 _atom_site_type_symbol
 _atom_site_fract_x
 _atom_site_fract_y
 _atom_site_fract_z
 _atom_site_U_iso_or_equiv
 _atom_site_adp_type
 _atom_site_occupancy
 _atom_site_site_symmetry_order  
 _atom_site_calc_flag
 _atom_site_refinement_flags_posn
 _atom_site_refinement_flags_adp
 _atom_site_refinement_flags_occupancy
 _atom_site_disorder_assembly
 _atom_site_disorder_group
N1 N 0.7076(3) 0.3752(2) 0.9135(2) 0.0397(5) Uani 1 1 d . . . . .
H1A H 0.601843 0.333529 0.931112 0.060 Uiso 1 1 calc R U . . .
H1B H 0.752257 0.459090 0.982759 0.060 Uiso 1 1 calc R U . . .
H1C H 0.801351 0.310309 0.899680 0.060 Uiso 1 1 calc R U . . .
N2 N 0.4346(3) 0.0926(2) 0.1634(2) 0.0414(6) Uani 1 1 d . . . . .
H2A H 0.537301 0.035897 0.155000 0.062 Uiso 1 1 calc R U . . .
H2B H 0.413908 0.123976 0.094404 0.062 Uiso 1 1 calc R U . . .
H2C H 0.327637 0.038224 0.164696 0.062 Uiso 1 1 calc R U . . .
O1 O 0.6173(2) -0.2252(2) 0.03787(18) 0.0487(5) Uani 1 1 d . . . . .
O2 O 0.8570(3) -0.34351(19) 0.1118(2) 0.0560(6) Uani 1 1 d . . . . .
O3 O 0.8446(3) 0.0362(2) 0.1658(3) 0.0807(9) Uani 1 1 d . . . . .
O4 O 1.1068(3) -0.0960(2) 0.1551(2) 0.0597(6) Uani 1 1 d . . . . .
O5 O 0.8848(5) 0.5821(5) 0.3519(4) 0.1288(14) Uani 1 1 d . . . . .
H5E H 0.881950 0.595181 0.277593 0.155 Uiso 1 1 d R U . . .
H5F H 0.930250 0.497141 0.343923 0.155 Uiso 1 1 d R U . . .
O6 O 0.0245(6) 0.3184(4) 0.3545(6) 0.1543(19) Uani 1 1 d . . . . .
H6C H -0.030251 0.230185 0.310843 0.185 Uiso 1 1 d R U . . .
H6D H 0.041299 0.332195 0.437713 0.185 Uiso 1 1 d R U . . .
O7 O 0.9717(19) 0.3055(11) 0.1652(14) 0.207(6) Uani 0.5 1 d . . P . .
H7C H 0.935712 0.232900 0.188023 0.249 Uiso 0.5 1 d R U P . .
H7D H 0.961552 0.272900 0.080093 0.249 Uiso 0.5 1 d R U P . .
C1 C 0.6529(4) 0.4131(3) 0.7912(3) 0.0453(7) Uani 1 1 d . . . . .
H1D H 0.762080 0.472954 0.780772 0.054 Uiso 1 1 d R U . . .
H1E H 0.540130 0.473954 0.802612 0.054 Uiso 1 1 d R U . . .
C2 C 0.6032(4) 0.2749(3) 0.6662(3) 0.0468(7) Uani 1 1 d . . . . .
H2D H 0.487840 0.218626 0.673536 0.056 Uiso 1 1 calc R U . . .
H2E H 0.712306 0.210354 0.657925 0.056 Uiso 1 1 calc R U . . .
C3 C 0.5621(4) 0.3157(3) 0.5407(2) 0.0464(7) Uani 1 1 d . . . . .
H3A H 0.451718 0.378995 0.549055 0.056 Uiso 1 1 calc R U . . .
H3B H 0.676631 0.374281 0.535306 0.056 Uiso 1 1 calc R U . . .
C4 C 0.5155(4) 0.1793(3) 0.4121(3) 0.0458(7) Uani 1 1 d . . . . .
H4A H 0.625619 0.115772 0.402794 0.055 Uiso 1 1 calc R U . . .
H4B H 0.400262 0.120663 0.416437 0.055 Uiso 1 1 calc R U . . .
C5 C 0.4764(4) 0.2261(3) 0.2912(2) 0.0424(6) Uani 1 1 d . . . . .
H5A H 0.364496 0.287876 0.299881 0.051 Uiso 1 1 calc R U . . .
H5B H 0.590494 0.286785 0.288347 0.051 Uiso 1 1 calc R U . . .
C6 C 0.7879(3) -0.2303(3) 0.0927(2) 0.0385(6) Uani 1 1 d . . . . .
C7 C 0.9272(4) -0.0825(3) 0.1426(2) 0.0408(6) Uani 1 1 d . . . . .
 
loop_
 _atom_site_aniso_label
 _atom_site_aniso_U_11
 _atom_site_aniso_U_22
 _atom_site_aniso_U_33
 _atom_site_aniso_U_23
 _atom_site_aniso_U_13
 _atom_site_aniso_U_12
N1 0.0394(11) 0.0383(11) 0.0441(12) 0.0170(9) 0.0096(9) 0.0011(8)
N2 0.0427(11) 0.0441(11) 0.0417(12) 0.0200(9) 0.0083(9) 0.0049(9)
O1 0.0389(10) 0.0606(12) 0.0552(12) 0.0334(9) 0.0023(8) -0.0036(8)
O2 0.0604(12) 0.0396(10) 0.0665(13) 0.0225(9) -0.0047(9) 0.0011(8)
O3 0.0510(13) 0.0430(12) 0.141(2) 0.0211(13) 0.0234(13) 0.0092(9)
O4 0.0404(11) 0.0490(11) 0.0919(16) 0.0299(11) 0.0044(10) 0.0008(8)
O5 0.122(3) 0.171(3) 0.134(3) 0.092(3) 0.047(2) 0.050(2)
O6 0.114(3) 0.119(3) 0.194(5) 0.012(3) 0.025(3) -0.008(2)
O7 0.289(15) 0.131(7) 0.228(14) 0.076(9) 0.103(12) -0.025(8)
C1 0.0554(16) 0.0401(13) 0.0453(15) 0.0201(11) 0.0112(12) 0.0031(11)
C2 0.0593(17) 0.0409(14) 0.0444(15) 0.0195(11) 0.0107(12) 0.0056(11)
C3 0.0572(16) 0.0430(14) 0.0444(15) 0.0207(12) 0.0114(12) 0.0048(11)
C4 0.0558(16) 0.0420(14) 0.0440(15) 0.0200(12) 0.0091(12) 0.0056(11)
C5 0.0491(15) 0.0380(13) 0.0439(14) 0.0178(11) 0.0106(11) 0.0040(10)
C6 0.0397(13) 0.0428(13) 0.0373(12) 0.0185(10) 0.0097(10) 0.0031(10)
C7 0.0403(14) 0.0403(13) 0.0448(14) 0.0181(11) 0.0087(10) 0.0051(10)
 
_geom_special_details
;
 All esds (except the esd in the dihedral angle between two l.s. planes)
 are estimated using the full covariance matrix.  The cell esds are taken
 into account individually in the estimation of esds in distances, angles
 and torsion angles; correlations between esds in cell parameters are only
 used when they are defined by crystal symmetry.  An approximate (isotropic)
 treatment of cell esds is used for estimating esds involving l.s. planes.
;
 
loop_
 _geom_bond_atom_site_label_1
 _geom_bond_atom_site_label_2
 _geom_bond_distance
 _geom_bond_site_symmetry_2
 _geom_bond_publ_flag
N1 C1 1.488(3) . ?
N1 H1A 0.8900 . ?
N1 H1B 0.8900 . ?
N1 H1C 0.8900 . ?
N2 C5 1.492(3) . ?
N2 H2A 0.8900 . ?
N2 H2B 0.8900 . ?
N2 H2C 0.8900 . ?
O1 C6 1.248(3) . ?
O2 C6 1.255(3) . ?
O3 C7 1.232(3) . ?
O4 C7 1.235(3) . ?
O5 H5E 0.8501 . ?
O5 H5F 0.8500 . ?
O6 H6C 0.8500 . ?
O6 H6D 0.8502 . ?
O7 H7C 0.8501 . ?
O7 H7D 0.8499 . ?
C1 C2 1.502(4) . ?
C1 H1D 0.9700 . ?
C1 H1E 0.9701 . ?
C2 C3 1.527(4) . ?
C2 H2D 0.9700 . ?
C2 H2E 0.9700 . ?
C3 C4 1.513(4) . ?
C3 H3A 0.9700 . ?
C3 H3B 0.9700 . ?
C4 C5 1.512(4) . ?
C4 H4A 0.9700 . ?
C4 H4B 0.9700 . ?
C5 H5A 0.9700 . ?
C5 H5B 0.9700 . ?
C6 C7 1.560(4) . ?
 
loop_
 _geom_angle_atom_site_label_1
 _geom_angle_atom_site_label_2
 _geom_angle_atom_site_label_3
 _geom_angle
 _geom_angle_site_symmetry_1
 _geom_angle_site_symmetry_3
 _geom_angle_publ_flag
C1 N1 H1A 109.5 . . ?
C1 N1 H1B 109.5 . . ?
H1A N1 H1B 109.5 . . ?
C1 N1 H1C 109.5 . . ?
H1A N1 H1C 109.5 . . ?
H1B N1 H1C 109.5 . . ?
C5 N2 H2A 109.5 . . ?
C5 N2 H2B 109.5 . . ?
H2A N2 H2B 109.5 . . ?
C5 N2 H2C 109.5 . . ?
H2A N2 H2C 109.5 . . ?
H2B N2 H2C 109.5 . . ?
H5E O5 H5F 108.6 . . ?
H6C O6 H6D 108.7 . . ?
H7C O7 H7D 107.8 . . ?
N1 C1 C2 112.5(2) . . ?
N1 C1 H1D 109.1 . . ?
C2 C1 H1D 109.1 . . ?
N1 C1 H1E 109.1 . . ?
C2 C1 H1E 109.1 . . ?
H1D C1 H1E 107.8 . . ?
C1 C2 C3 111.7(2) . . ?
C1 C2 H2D 109.3 . . ?
C3 C2 H2D 109.3 . . ?
C1 C2 H2E 109.3 . . ?
C3 C2 H2E 109.3 . . ?
H2D C2 H2E 107.9 . . ?
C4 C3 C2 113.4(2) . . ?
C4 C3 H3A 108.9 . . ?
C2 C3 H3A 108.9 . . ?
C4 C3 H3B 108.9 . . ?
C2 C3 H3B 108.9 . . ?
H3A C3 H3B 107.7 . . ?
C5 C4 C3 111.2(2) . . ?
C5 C4 H4A 109.4 . . ?
C3 C4 H4A 109.4 . . ?
C5 C4 H4B 109.4 . . ?
C3 C4 H4B 109.4 . . ?
H4A C4 H4B 108.0 . . ?
N2 C5 C4 111.8(2) . . ?
N2 C5 H5A 109.3 . . ?
C4 C5 H5A 109.3 . . ?
N2 C5 H5B 109.3 . . ?
C4 C5 H5B 109.3 . . ?
H5A C5 H5B 107.9 . . ?
O1 C6 O2 125.8(2) . . ?
O1 C6 C7 117.1(2) . . ?
O2 C6 C7 117.1(2) . . ?
O3 C7 O4 126.9(2) . . ?
O3 C7 C6 115.8(2) . . ?
O4 C7 C6 117.3(2) . . ?
 
loop_
 _geom_torsion_atom_site_label_1
 _geom_torsion_atom_site_label_2
 _geom_torsion_atom_site_label_3
 _geom_torsion_atom_site_label_4
 _geom_torsion
 _geom_torsion_site_symmetry_1
 _geom_torsion_site_symmetry_2
 _geom_torsion_site_symmetry_3
 _geom_torsion_site_symmetry_4
 _geom_torsion_publ_flag
N1 C1 C2 C3 -175.9(2) . . . . ?
C1 C2 C3 C4 178.8(2) . . . . ?
C2 C3 C4 C5 -179.9(2) . . . . ?
C3 C4 C5 N2 178.7(2) . . . . ?
O1 C6 C7 O3 23.5(4) . . . . ?
O2 C6 C7 O3 -156.2(3) . . . . ?
O1 C6 C7 O4 -156.6(2) . . . . ?
O2 C6 C7 O4 23.7(3) . . . . ?
 
loop_
 _geom_hbond_atom_site_label_D 
 _geom_hbond_atom_site_label_H 
 _geom_hbond_atom_site_label_A 
 _geom_hbond_distance_DH 
 _geom_hbond_distance_HA 
 _geom_hbond_distance_DA 
 _geom_hbond_angle_DHA 
 _geom_hbond_site_symmetry_A 
 _geom_hbond_publ_flag
C5 H5A O6  0.97 2.47 3.326(5) 146.6 . yes
C1 H1D O7  0.97 2.60 3.525(10) 159.8 2_766 yes
O7 H7D O4  0.85 2.47 3.278(14) 159.6 2_755 yes
O7 H7C O3  0.85 1.88 2.681(9) 157.7 . yes
O6 H6D O5  0.85 2.10 2.935(7) 165.9 2_666 yes
O6 H6C O3  0.85 2.03 2.855(5) 165.2 1_455 yes
O5 H5F O7  0.85 2.19 2.816(12) 130.8 . yes
O5 H5F O6  0.85 1.86 2.706(7) 171.0 1_655 yes
O5 H5E O2  0.85 2.05 2.895(5) 171.5 1_565 yes
N2 H2C O4  0.89 1.92 2.808(3) 174.4 1_455 yes
N2 H2B O1  0.89 1.97 2.855(3) 171.0 2_655 yes
N2 H2A O3  0.89 2.09 2.869(3) 145.3 . yes
N2 H2A O1  0.89 2.46 3.196(3) 140.2 . yes
N1 H1C O4  0.89 2.05 2.863(3) 152.1 2_756 yes
N1 H1C O2  0.89 2.38 3.042(4) 131.5 2_756 yes
N1 H1B O2  0.89 1.95 2.827(3) 170.5 1_566 yes
N1 H1A O1  0.89 1.93 2.816(3) 174.6 2_656 yes
 
_refine_diff_density_max    0.322
_refine_diff_density_min   -0.486
_refine_diff_density_rms    0.071

_shelx_res_file
;
TITL 180323c in P-1
    180323c.res
    created by SHELXL-2018/3 at 12:07:55 on 28-Nov-2020
CELL 0.71073   6.8487   9.4839  10.7643 110.712  97.505  91.358
ZERR    2.00   0.0049   0.0069   0.0079   0.008   0.008   0.008
LATT 1
SFAC C  H  N  O
UNIT 14 42 4 13
OMIT     1   0   0
OMIT      1   0   3
OMIT     -1  -1   1
OMIT     -1   2   5
OMIT     -2  -2   5
OMIT      0  -1   1
OMIT     -2  -1   2
OMIT      2   1   2
OMIT     -1   3   0
OMIT     -1  -3   1
OMIT     -2   3   0
OMIT      1   0   2
OMIT      3   2   0
OMIT     -3  -2   5
OMIT     -1   1   4
OMIT      1   1   4
OMIT      2  -3   1
OMIT      0   1   0
OMIT     -2  -4   1
OMIT      0   1   4
OMIT      0   2   4
OMIT      3   1   2
OMIT      1  -2   3
OMIT      3  -1   2
OMIT      0   4   2
OMIT  -1.00  50.04
L.S. 8
ACTA
BOND $h
FMAP 2
PLAN 20
conf
HTAB C5 O6
HTAB C1 O7_$10
EQIV $10 -x+2, -y+1, -z+1
HTAB O7 O4_$9
EQIV $9 -x+2, -y, -z
HTAB O7 O3
HTAB O6 O5_$8
EQIV $8 -x+1, -y+1, -z+1
HTAB O6 O3_$5
HTAB O5 O7
HTAB O5 O6_$7
EQIV $7 x+1, y, z
HTAB O5 O2_$6
EQIV $6 x, y+1, z
HTAB N2 O4_$5
EQIV $5 x-1, y, z
HTAB N2 O1_$4
EQIV $4 -x+1, -y, -z
HTAB N2 O3
HTAB N2 O1
HTAB N1 O4_$3
HTAB N1 O2_$3
EQIV $3 -x+2, -y, -z+1
HTAB N1 O2_$2
EQIV $2 x, y+1, z+1
HTAB N1 O1_$1
EQIV $1 -x+1, -y, -z+1
size 0.45 0.30 0.14
TEMP 25
WGHT    0.161600
FVAR       1.12418
N1    3    0.707584    0.375192    0.913468    11.00000    0.03940    0.03834 =
         0.04410    0.01704    0.00960    0.00109
AFIX 137
H1A   2    0.601843    0.333529    0.931112    11.00000   -1.50000
H1B   2    0.752257    0.459090    0.982759    11.00000   -1.50000
H1C   2    0.801351    0.310309    0.899680    11.00000   -1.50000
AFIX   0
N2    3    0.434595    0.092582    0.163448    11.00000    0.04270    0.04410 =
         0.04165    0.02000    0.00826    0.00488
AFIX 137
H2A   2    0.537301    0.035897    0.155000    11.00000   -1.50000
H2B   2    0.413908    0.123976    0.094404    11.00000   -1.50000
H2C   2    0.327637    0.038224    0.164696    11.00000   -1.50000
AFIX   0
O1    4    0.617262   -0.225161    0.037873    11.00000    0.03894    0.06057 =
         0.05516    0.03342    0.00228   -0.00361
O2    4    0.856961   -0.343505    0.111816    11.00000    0.06039    0.03965 =
         0.06651    0.02248   -0.00465    0.00113
O3    4    0.844553    0.036189    0.165781    11.00000    0.05095    0.04303 =
         0.14121    0.02114    0.02341    0.00923
O4    4    1.106839   -0.095961    0.155078    11.00000    0.04042    0.04903 =
         0.09188    0.02995    0.00443    0.00081
O5    4    0.884850    0.582061    0.351933    11.00000    0.12201    0.17138 =
         0.13380    0.09230    0.04738    0.04958
AFIX   3
H5E   2    0.881950    0.595181    0.277593    11.00000   -1.20000
H5F   2    0.930250    0.497141    0.343923    11.00000   -1.20000
AFIX   0
O6    4    0.024539    0.318405    0.354463    11.00000    0.11358    0.11898 =
         0.19388    0.01237    0.02490   -0.00825
AFIX   3
H6C   2   -0.030251    0.230185    0.310843    11.00000   -1.20000
H6D   2    0.041299    0.332195    0.437713    11.00000   -1.20000
AFIX   0
O7    4    0.971722    0.305530    0.165243    10.50000    0.28894    0.13103 =
         0.22751    0.07581    0.10350   -0.02507
AFIX   3
H7C   2    0.935712    0.232900    0.188023    10.50000   -1.20000
H7D   2    0.961552    0.272900    0.080093    10.50000   -1.20000
AFIX   0
C1    1    0.652920    0.413054    0.791182    11.00000    0.05540    0.04013 =
         0.04534    0.02009    0.01119    0.00315
AFIX   3
H1D   2    0.762080    0.472954    0.780772    11.00000   -1.20000
H1E   2    0.540130    0.473954    0.802612    11.00000   -1.20000
AFIX   0
C2    1    0.603218    0.274864    0.666240    11.00000    0.05933    0.04092 =
         0.04440    0.01946    0.01067    0.00556
AFIX  23
H2D   2    0.487840    0.218626    0.673536    11.00000   -1.20000
H2E   2    0.712306    0.210354    0.657925    11.00000   -1.20000
AFIX   0
C3    1    0.562130    0.315741    0.540738    11.00000    0.05721    0.04295 =
         0.04441    0.02073    0.01139    0.00477
AFIX  23
H3A   2    0.451718    0.378995    0.549055    11.00000   -1.20000
H3B   2    0.676631    0.374281    0.535306    11.00000   -1.20000
AFIX   0
C4    1    0.515459    0.179308    0.412132    11.00000    0.05581    0.04201 =
         0.04401    0.02002    0.00911    0.00558
AFIX  23
H4A   2    0.625619    0.115772    0.402794    11.00000   -1.20000
H4B   2    0.400262    0.120663    0.416437    11.00000   -1.20000
AFIX   0
C5    1    0.476389    0.226063    0.291224    11.00000    0.04914    0.03796 =
         0.04389    0.01784    0.01060    0.00402
AFIX  23
H5A   2    0.364496    0.287876    0.299881    11.00000   -1.20000
H5B   2    0.590494    0.286785    0.288347    11.00000   -1.20000
AFIX   0
C6    1    0.787861   -0.230304    0.092691    11.00000    0.03966    0.04283 =
         0.03734    0.01848    0.00971    0.00311
C7    1    0.927192   -0.082507    0.142624    11.00000    0.04032    0.04029 =
         0.04479    0.01810    0.00866    0.00515

HKLF 4


REM  180323c in P-1
REM wR2 = 0.2313, GooF = S = 1.070, Restrained GooF = 1.070 for all data
REM R1 = 0.0728 for 1635 Fo > 4sig(Fo) and 0.0873 for all 2207 data
REM 147 parameters refined using 0 restraints

END

WGHT      0.1587      0.0394

REM Highest difference peak  0.322,  deepest hole -0.486,  1-sigma level  0.071
Q1    1   0.9236  0.7013  0.3839  11.00000  0.05    0.32
Q2    1   0.0273  0.2189  0.4367  11.00000  0.05    0.28
Q3    1   0.9412  0.5209  0.4638  11.00000  0.05    0.23
Q4    1   0.6471  0.1975  0.1223  11.00000  0.05    0.22
Q5    1   1.0206  0.6057  0.3555  11.00000  0.05    0.21
Q6    1   0.8558  0.4528  0.7871  11.00000  0.05    0.18
Q7    1   0.2859  0.1474  0.1226  11.00000  0.05    0.18
Q8    1   0.9965  0.0685  0.0564  11.00000  0.05    0.17
Q9    1   0.1246  0.1103  0.4625  11.00000  0.05    0.16
Q10   1   0.5923  0.4207  0.5597  11.00000  0.05    0.16
Q11   1   0.1512  0.4733  0.4637  11.00000  0.05    0.16
Q12   1   0.7859 -0.0039  0.1036  11.00000  0.05    0.15
Q13   1   0.8186  0.2434  0.0360  11.00000  0.05    0.15
Q14   1   1.0782 -0.0085  0.1770  11.00000  0.05    0.15
Q15   1   1.0336  0.0072  0.0354  11.00000  0.05    0.15
Q16   1   0.4420  0.3217  0.2945  11.00000  0.05    0.14
Q17   1   0.7205  0.5549  1.0697  11.00000  0.05    0.14
Q18   1   1.0712  0.1188  0.1417  11.00000  0.05    0.13
Q19   1   1.1318 -0.0375  0.0770  11.00000  0.05    0.13
Q20   1   0.3253  0.1365  0.4025  11.00000  0.05    0.12
;
_shelx_res_checksum   71210

_shelx_hkl_file
;
   0   0  -2  194.76    1.34
   0   0  -3  582.96    7.06
   0   0  -4 2651.17   17.34
   0   0  -5   92.61    2.88
   0   0  -6  111.44    3.51
   0   0  -7   13.02    1.51
   0   0  -8   31.88    2.51
   0   0  -9    1.39    1.31
   0   1 -10   54.83    3.54
   0   1  -9  243.04    6.48
   0   1  -8  302.67    6.32
   0   1  -7  284.44    5.83
   0   1  -6  167.72    3.94
   0   1  -5   21.45    1.20
   0   1  -4 1741.06   12.26
   0   1  -3 6146.93   38.15
   0   1  -2 2387.60   13.24
   0   1  -1   11.03    0.28
   0  -1  -2 1013.36   10.32
   0  -1  -3    0.01    0.73
   0  -1  -4   74.50    2.74
   0  -1  -5  225.86    4.34
   0  -1  -6  133.46    4.02
   0  -1  -7  293.50    6.03
   0   2 -11    1.04    1.30
   0   2 -10   18.72    2.06
   0   2  -9  119.86    4.42
   0   2  -8   34.14    2.32
   0   2  -7    4.14    0.86
   0   2  -6  120.27    3.29
   0   2  -5  884.18    8.50
   0   2  -4  128.12    2.51
   0   2  -3  537.87    5.68
   0   2  -2  821.00    6.65
   0   2  -1 2809.00   17.17
   0  -2  -1  509.94    5.81
   0  -2  -2  476.68    4.70
   0  -2  -3 2778.97   20.17
   0  -2  -4   18.05    1.07
   0  -2  -5   52.24    1.98
   0  -2  -6   95.60    3.41
   0   3 -12    1.87    1.26
   0   3 -11    2.48    1.21
   0   3 -10    2.66    1.37
   0   3  -9   89.48    3.58
   0   3  -8   10.52    1.39
   0   3  -7   18.51    1.48
   0   3  -6  128.38    3.17
   0   3  -5   82.99    2.27
   0   3  -4   75.72    2.36
   0   3  -3   73.01    1.88
   0   3  -2    8.16    0.42
   0   3  -1  178.13    2.44
   0   3   0  676.01    5.65
   0  -3  -1  632.71    6.46
   0  -3  -2    6.13    0.72
   0  -3  -3  317.28    4.56
   0  -3  -4  124.68    2.88
   0   4 -13    6.54    1.58
   0   4 -12    0.26    0.92
   0   4 -11    2.39    1.46
   0   4 -10    3.83    1.30
   0   4  -9    0.01    1.25
   0   4  -8   34.70    2.02
   0   4  -7   62.66    2.42
   0   4  -6  806.20    9.07
   0   4  -5   49.05    2.07
   0   4  -4  786.23    8.71
   0   4  -3  254.04    4.30
   0   4  -2   10.97    0.78
   0   4  -1   47.48    1.40
   0   4   0   79.16    2.09
   0  -4  -1  176.31    3.08
   0  -4  -2   62.00    2.10
   0  -4  -3  708.14    7.93
   0   5 -14   15.29    2.27
   0   5 -13   18.14    2.27
   0   5 -12    3.06    1.37
   0   5 -11    3.48    1.16
   0   5 -10   10.38    1.92
   0   5  -9    0.01    1.14
   0   5  -8   12.84    1.57
   0   5  -7  226.31    4.95
   0   5  -6 1152.95   11.73
   0   5  -5    3.14    0.83
   0   5  -4   52.22    2.45
   0   5  -3  488.91    6.01
   0   5  -2  543.63    6.38
   0   5  -1   27.19    1.16
   0   5   0   16.45    0.98
   0   5   1    0.40    0.38
   0  -5  -2   51.20    1.99
   0   6 -14   19.99    2.69
   0   6 -13    9.70    2.26
   0   6 -12    6.81    1.83
   0   6 -11    2.27    1.60
   0   6 -10   23.56    2.37
   0   6  -9   36.68    2.56
   0   6  -8   48.22    2.63
   0   6  -7   42.38    2.54
   0   6  -6  363.32    6.55
   0   6  -5  130.84    4.12
   0   6  -4  148.96    3.80
   0   6  -3   95.98    3.03
   0   6  -2    4.84    0.79
   0   6  -1   58.63    2.04
   0   6   0  138.35    3.00
   0   6   1  151.17    2.98
   0   7 -13    0.73    1.28
   0   7 -12    0.07    1.15
   0   7 -11   11.37    2.35
   0   7 -10    4.80    1.61
   0   7  -9    6.97    1.38
   0   7  -8    0.01    0.97
   0   7  -7   67.04    2.96
   0   7  -6  112.06    3.72
   0   7  -5    7.61    1.46
   0   7  -4   34.06    2.03
   0   7  -3  157.48    4.04
   0   7  -2    1.52    0.69
   0   7  -1   15.03    1.11
   0   8 -13    1.80    1.42
   0   8 -12    7.03    2.13
   0   8 -11   14.77    2.32
   0   8 -10   24.30    2.48
   0   8  -9    9.94    1.82
   0   8  -8    7.05    1.44
   0   8  -7   59.83    3.24
   0   8  -6   50.82    2.96
   0   8  -5   65.47    3.14
   0   8  -4    0.14    0.89
   0   8  -3  277.37    5.84
   0   8  -2  219.91    4.25
   0   9 -12   32.30    3.44
   0   9 -11   11.22    2.24
   0   9 -10    0.02    1.35
   0   9  -9    5.96    1.40
   0   9  -8    0.02    1.07
   0   9  -7   61.65    3.42
   0   9  -6    0.02    1.38
   0   9  -5   47.32    3.00
   0   9  -4   38.13    2.73
   0   9  -3   33.47    2.15
   0  10 -11   10.97    2.28
   0  10 -10   14.52    2.18
   0  10  -9    6.66    1.57
   0  10  -8    1.34    1.57
   0  10  -7    4.19    1.73
   0  10  -6    0.00    1.38
   0  10  -5    2.00    1.60
   0  11 -10    1.21    1.75
   0  11  -9    0.08    1.58
   0  11  -8    1.24    1.55
   0  11  -7    1.07    1.60
   0  11  -6    0.00    1.40
   0  12  -9    0.17    1.27
   0  12  -8    0.03    1.57
  -1  11  -7    1.47    1.22
  -1  11  -8    2.25    1.28
  -1  11  -9    1.10    1.23
  -1  11 -10    1.92    1.61
  -1  10  -5    2.25    1.16
  -1  10  -6    0.83    1.13
  -1  10  -7    1.76    1.21
  -1  10  -8   26.10    2.48
  -1  10  -9    8.87    1.82
  -1  10 -10    5.16    1.84
  -1  10 -11    1.61    1.33
  -1   9  -4    0.05    0.90
  -1   9  -5   12.95    1.52
  -1   9  -6    4.15    1.28
  -1   9  -7   15.27    1.76
  -1   9  -8   10.59    1.86
  -1   9  -9   41.39    3.09
  -1   9 -10   24.58    2.97
  -1   9 -11   20.78    2.70
  -1   9 -12    3.95    1.99
  -1   8  -3    8.01    1.14
  -1   8  -4    0.09    0.91
  -1   8  -5    6.64    1.20
  -1   8  -6   92.92    3.49
  -1   8  -7   17.81    1.93
  -1   8  -8    0.17    0.98
  -1   8  -9    2.62    1.30
  -1   8 -10    1.71    1.14
  -1   8 -11    3.17    1.32
  -1   8 -12    0.18    1.29
  -1   8 -13    2.21    1.27
  -1   7  -1    9.37    1.15
  -1   7  -2    2.54    0.83
  -1   7  -3   10.06    1.24
  -1   7  -4   18.97    1.45
  -1   7  -5  114.61    3.29
  -1   7  -6   64.39    2.87
  -1   7  -7   12.66    1.73
  -1   7  -8    3.47    1.43
  -1   7  -9    0.02    1.34
  -1   7 -10   63.27    3.71
  -1   7 -11    8.40    1.97
  -1   7 -12    6.16    1.58
  -1   7 -13    4.32    1.41
  -1   6   0   17.86    1.11
  -1   6  -1  152.21    2.96
  -1   6  -2  280.38    4.48
  -1   6  -3   74.85    2.18
  -1   6  -4   12.96    1.02
  -1   6  -5   89.42    2.79
  -1   6  -6   48.47    2.28
  -1   6  -7    0.14    1.12
  -1   6  -8    9.41    1.67
  -1   6  -9    1.76    1.24
  -1   6 -10    5.21    1.35
  -1   6 -11    1.71    1.24
  -1   6 -12   10.91    1.99
  -1   6 -13    8.65    1.83
  -1   5   1  138.78    2.15
  -1   5   0  168.51    2.74
  -1   5  -1    2.32    0.69
  -1   5  -2  264.62    3.93
  -1   5  -3  463.01    5.46
  -1   5  -4   26.53    1.54
  -1   5  -5   90.05    2.83
  -1   5  -6   24.90    1.76
  -1   5  -7    8.16    1.30
  -1   5  -8    0.00    1.04
  -1   5  -9    4.25    1.19
  -1   5 -10    3.41    1.26
  -1   5 -11   26.73    2.58
  -1   5 -12   19.09    2.51
  -1   5 -13   45.80    3.99
  -1   4   1  201.61    2.28
  -1   4   0  517.95    4.95
  -1   4  -1   90.59    1.99
  -1   4  -2  171.24    2.95
  -1   4  -3   35.39    1.23
  -1   4  -4   37.66    1.56
  -1   4  -5  664.14    8.46
  -1   4  -6   45.78    2.22
  -1   4  -7    0.13    0.71
  -1   4  -8   27.77    2.18
  -1   4  -9   27.03    2.29
  -1   4 -10    0.69    0.81
  -1   4 -11    0.44    1.26
  -1   4 -12   10.45    1.94
  -1   4 -13   19.20    2.77
  -1   3   0    5.65    0.38
  -1   3  -1 1466.03    9.77
  -1   3  -2  138.04    2.60
  -1   3  -3  174.42    2.91
  -1   3  -4  987.49   10.09
  -1   3  -5  224.55    4.47
  -1   3  -6    0.01    0.77
  -1   3  -7   27.59    2.07
  -1   3  -8   13.11    1.65
  -1   3  -9  101.19    4.26
  -1   3 -10    3.48    1.20
  -1   3 -11    4.27    1.53
  -1   3 -12    6.28    1.90
  -1   3 -13   33.03    3.73
   1  -2  -5    9.27    0.76
   1  -2  -4   13.24    0.65
  -1   2   0 2176.52   16.44
  -1   2  -1  991.20    8.27
  -1   2  -2  567.66    5.28
  -1   2  -3   23.09    1.28
  -1   2  -4 1869.30   15.15
  -1   2  -5  130.36    3.54
  -1   2  -6    0.92    0.57
  -1   2  -7    4.81    0.95
  -1   2  -8  208.77    6.12
  -1   2  -9    3.34    1.25
  -1   2 -10    0.01    0.85
  -1   2 -11    0.70    1.05
  -1   2 -12    0.69    1.55
   1  -1  -6  297.31    4.86
   1  -1  -5  672.02    7.28
   1  -1  -4   19.17    0.63
   1  -1  -3  294.54    3.70
  -1   1   0   42.70    2.33
  -1   1  -1 1079.89    7.06
  -1   1  -3  164.19    4.11
  -1   1  -4   62.64    2.72
  -1   1  -5  240.33    4.90
  -1   1  -6  232.95    5.42
  -1   1  -7  238.64    6.16
  -1   1  -8  109.06    4.77
  -1   1  -9    6.04    1.57
  -1   1 -10    2.53    1.38
  -1   1 -11    2.61    1.43
   1   0  -8   55.02    2.49
   1   0  -7   12.06    1.24
   1   0  -6   61.05    2.22
   1   0  -5    5.99    0.88
   1   0  -4 1886.11   12.02
   1   0  -3 1281.41   10.82
   1   0  -2  698.94    4.29
  -1   0   1  595.37    3.89
  -1   0   0  220.17    1.69
  -1   0  -1  286.38    2.50
  -1   0  -2    5.26    0.72
  -1   0  -3   70.43    1.54
  -1   0  -4  202.20    3.91
  -1   0  -5   36.70    2.30
  -1   0  -6   11.95    1.61
  -1   0  -7   46.06    2.79
  -1   0  -8  173.29    5.51
  -1   0  -9   23.71    2.61
   1   1  -9  171.17    5.12
   1   1  -8  131.18    3.84
   1   1  -7  125.77    3.19
   1   1  -6  209.44    3.70
   1   1  -5   27.35    1.31
   1   1  -4  710.77    7.17
   1   1  -3 1104.36    9.35
   1   1  -2 2261.07   14.28
  -1  -1   1  572.61    7.09
  -1  -1   0   65.56    1.05
  -1  -1  -1  207.70    2.75
  -1  -1  -2  133.03    3.81
  -1  -1  -3  727.01    9.02
  -1  -1  -4   10.85    1.00
  -1  -1  -5    3.80    0.84
  -1  -1  -6    1.65    0.87
  -1  -1  -7  140.59    4.99
  -1  -1  -8    2.33    1.33
   1   2 -10    2.97    1.01
   1   2  -9    9.47    1.64
   1   2  -8   13.71    1.44
   1   2  -7    8.48    1.07
   1   2  -6  611.69    7.40
   1   2  -5  225.25    4.20
   1   2  -4  756.67    6.92
   1   2  -3  566.45    6.27
   1   2  -2   92.35    2.06
  -1  -2   1 3135.68   21.33
  -1  -2   0  791.09    8.48
  -1  -2  -1  276.97    4.54
  -1  -2  -2  272.49    4.72
  -1  -2  -3  157.30    3.80
  -1  -2  -4  476.82    7.24
  -1  -2  -5  196.75    5.08
  -1  -2  -6    0.11    0.81
  -1  -2  -7  220.21    5.92
   1   3 -12    2.29    1.49
   1   3 -11    7.42    1.39
   1   3 -10   27.52    2.29
   1   3  -9  324.89    6.43
   1   3  -8  150.75    3.83
   1   3  -7  108.54    3.49
   1   3  -6  116.77    3.29
   1   3  -5 2084.26   16.61
   1   3  -4   57.04    1.81
   1   3  -3  505.74    5.82
   1   3  -2  620.77    7.88
  -1  -3   1   57.15    2.53
  -1  -3   0 2212.83   16.70
  -1  -3  -1 2795.91   21.49
  -1  -3  -2  258.92    4.77
  -1  -3  -3   12.42    1.28
  -1  -3  -4  203.34    4.73
  -1  -3  -5  154.93    4.50
   1   4 -13    7.63    2.03
   1   4 -12   15.09    1.90
   1   4 -11   15.59    2.05
   1   4 -10    3.41    1.00
   1   4  -9    0.03    0.82
   1   4  -8  120.47    3.75
   1   4  -7   41.34    2.69
   1   4  -6   84.44    2.97
   1   4  -5   13.86    1.04
   1   4  -4    9.30    1.11
   1   4  -3  354.80    5.46
   1   4  -2 2866.72   21.60
  -1  -4   1  177.86    3.83
  -1  -4   0   16.53    1.47
  -1  -4  -1    9.36    1.20
  -1  -4  -2 2204.08   18.34
  -1  -4  -3    0.29    0.72
  -1  -4  -4    0.34    0.70
   1   5 -14   22.78    2.91
   1   5 -13    2.42    1.68
   1   5 -12    1.85    1.11
   1   5 -11   25.50    2.51
   1   5 -10   10.87    1.70
   1   5  -9    0.08    1.31
   1   5  -8    1.92    1.15
   1   5  -7  132.09    4.56
   1   5  -6  273.46    6.04
   1   5  -5   88.66    2.75
   1   5  -4    0.91    0.54
   1   5  -3   53.82    2.50
   1   5  -2   23.09    1.43
   1   5  -1  197.92    4.13
  -1  -5   0  140.85    3.81
  -1  -5  -1   10.37    1.09
  -1  -5  -2   56.78    2.56
  -1  -5  -3   24.01    1.71
   1   6 -14   16.45    2.60
   1   6 -13    4.43    1.81
   1   6 -12    0.90    1.27
   1   6 -11    0.04    1.32
   1   6 -10    3.37    1.58
   1   6  -9    3.79    1.35
   1   6  -8    0.34    1.18
   1   6  -7    6.72    1.47
   1   6  -6   99.24    3.71
   1   6  -5   28.76    1.89
   1   6  -4   46.06    2.47
   1   6  -3   33.16    1.74
   1   6  -2   27.18    1.69
   1   6  -1    5.73    1.06
  -1  -6  -1  132.05    3.87
   1   7 -13    3.99    2.16
   1   7 -12    3.45    1.78
   1   7 -11   10.22    2.04
   1   7 -10    9.95    1.65
   1   7  -9    8.11    2.14
   1   7  -8    6.51    1.79
   1   7  -7   95.27    4.60
   1   7  -6    6.98    1.68
   1   7  -5    2.92    0.77
   1   7  -4   10.03    1.12
   1   7  -3   47.88    2.48
   1   7  -2  137.03    3.92
   1   7  -1  101.64    3.48
   1   7   0    0.17    0.71
   1   8 -13    0.81    1.62
   1   8 -12    4.17    1.65
   1   8 -11    6.77    1.76
   1   8 -10    0.66    1.37
   1   8  -9    1.32    1.40
   1   8  -8    1.61    1.93
   1   8  -7    0.03    1.79
   1   8  -6  194.50    6.14
   1   8  -5  151.07    4.17
   1   8  -4    8.70    1.42
   1   8  -3   29.45    1.90
   1   8  -2  178.97    4.61
   1   8  -1  209.28    5.03
   1   9 -12    7.24    1.95
   1   9 -11   28.89    2.90
   1   9 -10    1.31    2.03
   1   9  -9   27.19    3.05
   1   9  -8  145.04    5.98
   1   9  -7    4.82    2.20
   1   9  -6    0.01    1.61
   1   9  -5   73.51    3.54
   1   9  -3    7.93    1.43
   1   9  -2    0.33    0.83
   1  10 -11    2.97    1.68
   1  10 -10    0.00    1.85
   1  10  -9    0.01    1.41
   1  10  -8   11.61    2.25
   1  10  -7   28.65    3.17
   1  10  -6   24.21    2.95
   1  10  -5   12.70    2.08
   1  10  -4   41.26    2.55
   1  11 -10    0.01    1.49
   1  11  -9    0.00    1.49
   1  11  -8    0.57    1.60
   1  11  -7    0.01    2.05
   1  11  -6    0.03    2.08
   1  11  -5   29.73    2.80
   1  12  -8    0.00    1.46
   1  12  -7    1.63    2.33
  -2  11  -8    3.66    1.39
  -2  11  -9    1.19    1.43
  -2  10  -6    2.03    1.07
  -2  10  -7    6.41    1.41
  -2  10  -8    0.60    0.97
  -2  10  -9    3.42    1.49
  -2  10 -10    3.70    1.82
  -2  10 -11   21.60    2.76
  -2   9  -5    6.90    1.13
  -2   9  -6   42.83    2.49
  -2   9  -7   10.46    1.75
  -2   9  -8   33.94    2.61
  -2   9  -9   11.36    2.03
  -2   9 -10   13.27    2.18
  -2   9 -11   28.60    2.96
  -2   9 -12    5.70    1.63
  -2   8  -3   54.06    2.66
  -2   8  -4   75.88    2.88
  -2   8  -5   70.54    3.08
  -2   8  -6  156.07    4.64
  -2   8  -7   28.79    2.34
  -2   8  -8   21.16    2.14
  -2   8  -9   32.97    3.01
  -2   8 -10    6.44    1.82
  -2   8 -11   11.28    1.93
  -2   8 -12    5.83    1.91
  -2   7  -2   21.33    1.42
  -2   7  -3    8.80    1.14
  -2   7  -4   10.90    1.28
  -2   7  -5   19.82    1.65
  -2   7  -6   63.22    2.85
  -2   7  -7   24.34    2.17
  -2   7  -8   12.12    1.64
  -2   7  -9   16.97    2.07
  -2   7 -10   39.11    3.07
  -2   7 -11    0.92    1.17
  -2   7 -12    0.90    1.71
  -2   7 -13    5.38    2.06
  -2   6  -1    6.78    0.87
  -2   6  -2  205.97    3.95
  -2   6  -3   99.59    2.73
  -2   6  -4    6.52    1.12
  -2   6  -5   98.82    3.28
  -2   6  -6  506.74    8.53
  -2   6  -7   79.77    3.55
  -2   6  -8    0.15    0.75
  -2   6  -9    3.81    1.36
  -2   6 -10   20.10    2.31
  -2   6 -11   41.81    3.55
  -2   6 -12   20.98    2.89
  -2   6 -13    4.09    1.53
  -2   5   0  853.93    7.75
  -2   5  -1  394.01    5.17
  -2   5  -2   25.35    1.31
  -2   5  -3   55.99    2.05
  -2   5  -4   76.80    2.82
  -2   5  -5   20.59    1.71
  -2   5  -6    2.67    0.96
  -2   5  -7   18.14    1.72
  -2   5  -8   20.09    2.01
  -2   5  -9   10.76    1.80
  -2   5 -10    5.27    1.37
  -2   5 -11    0.38    1.13
  -2   5 -12    6.84    1.99
  -2   5 -13   19.04    3.10
  -2   4   1    7.19    0.72
  -2   4   0   18.71    1.20
  -2   4  -1  100.87    2.18
  -2   4  -2   67.32    1.94
  -2   4  -3   40.09    2.01
  -2   4  -4   90.56    2.76
  -2   4  -5 1042.30   11.50
  -2   4  -6   72.71    3.07
  -2   4  -7    2.08    0.89
  -2   4  -8    0.00    1.09
  -2   4  -9   10.22    1.74
  -2   4 -10    2.95    1.18
  -2   4 -11   19.71    2.67
  -2   4 -12   15.76    2.62
  -2   4 -13    2.73    2.00
  -2   3   1  226.92    3.21
  -2   3   0   23.61    1.28
  -2   3  -1   36.94    1.70
  -2   3  -2 1039.48    9.98
  -2   3  -3 1636.47   14.76
  -2   3  -4  160.22    4.02
  -2   3  -5   23.04    1.90
  -2   3  -6    0.60    0.73
  -2   3  -7   13.31    1.71
  -2   3  -8    1.52    1.27
  -2   3  -9   29.29    2.77
  -2   3 -10    0.88    1.06
  -2   3 -11    3.14    1.66
  -2   3 -12   33.31    3.20
  -2   3 -13    4.46    1.63
  -2   2   2  344.29    4.34
  -2   2   1   15.11    0.57
  -2   2   0 6792.13   40.77
  -2   2  -1   14.78    0.67
  -2   2  -2   26.44    1.86
  -2   2  -3    0.00    0.55
  -2   2  -4   42.34    2.08
  -2   2  -5   19.35    1.70
  -2   2  -6   10.82    1.42
  -2   2  -7   61.90    3.64
  -2   2  -8  259.71    7.22
  -2   2  -9    2.52    1.20
  -2   2 -10    0.01    1.21
  -2   2 -11    1.28    1.34
  -2   2 -12    5.15    2.04
   2  -1  -6   11.42    0.86
   2  -1  -5   54.06    1.65
   2  -1  -4  428.76    3.81
   2  -1  -3  114.36    2.57
  -2   1   2  230.79    2.60
  -2   1   1  466.47    7.16
  -2   1   0 1281.52   13.44
  -2   1  -1  140.98    2.25
  -2   1  -2   88.61    3.78
  -2   1  -3   20.57    2.18
  -2   1  -4  332.60    5.76
  -2   1  -5  282.44    6.40
  -2   1  -6  133.68    4.52
  -2   1  -7   82.24    3.78
  -2   1  -8   71.17    3.82
  -2   1  -9    0.80    1.35
  -2   1 -10    0.00    1.35
  -2   1 -11    0.12    1.08
   2   0  -7  204.34    3.68
   2   0  -6  574.13    6.56
   2   0  -5  935.89    8.26
   2   0  -4    2.23    0.69
  -2   0   2  618.21    5.71
  -2   0   1 8860.61   58.53
  -2   0   0 1187.77   13.44
  -2   0  -1  262.90    3.71
  -2   0  -2   11.98    2.06
  -2   0  -3  121.11    3.01
  -2   0  -4   37.29    1.88
  -2   0  -5   22.48    2.17
  -2   0  -6    0.93    0.78
  -2   0  -7   80.28    4.00
  -2   0  -8  131.08    5.46
  -2   0  -9   47.21    3.57
  -2   0 -10   19.48    2.71
   2   1  -9  478.15    7.18
   2   1  -8  102.27    3.05
   2   1  -7    2.30    0.97
   2   1  -6   49.90    2.11
   2   1  -5  286.15    4.32
   2   1  -4  783.07    8.19
  -2  -1   3   97.49    2.71
  -2  -1   2    6.24    0.67
  -2  -1   1 5864.60   36.83
  -2  -1   0   12.19    0.63
  -2  -1  -1   10.06    1.55
  -2  -1  -2    3.53    1.26
  -2  -1  -3  523.79    8.62
  -2  -1  -4   30.58    1.96
  -2  -1  -5   22.42    1.88
  -2  -1  -6    8.01    1.59
  -2  -1  -7  193.89    6.17
  -2  -1  -8    8.61    1.71
  -2  -1  -9    1.44    1.10
   2   2 -10    6.50    1.25
   2   2  -9    1.31    1.13
   2   2  -8    8.38    1.39
   2   2  -7  122.41    3.80
   2   2  -6  138.93    3.20
   2   2  -5   11.37    0.93
   2   2  -4  660.85    8.45
  -2  -2   3  861.73    9.63
  -2  -2   2  903.62   10.49
  -2  -2   1  465.16    7.68
  -2  -2   0 1419.68   13.59
  -2  -2  -1 1737.50   16.61
  -2  -2  -2  524.87    8.09
  -2  -2  -3  289.09    6.32
  -2  -2  -4  121.14    4.23
  -2  -2  -5   33.32    2.50
  -2  -2  -6   93.63    4.23
  -2  -2  -7   12.32    1.87
   2   3 -11    3.13    1.39
   2   3 -10   44.75    2.66
   2   3  -9    0.96    1.33
   2   3  -8    6.84    1.26
   2   3  -7   27.81    2.00
   2   3  -6  698.53    8.73
   2   3  -5   12.50    1.51
   2   3  -4   59.79    2.84
  -2  -3   3 1195.62   12.21
  -2  -3   2  612.58    9.03
  -2  -3   1 1434.16   13.43
  -2  -3   0   38.08    2.63
  -2  -3  -1  114.73    4.05
  -2  -3  -2   18.97    1.57
  -2  -3  -3    8.44    1.25
  -2  -3  -4    3.97    0.98
  -2  -3  -5    0.78    0.96
  -2  -3  -6    4.76    1.32
   2   4 -12    4.77    1.35
   2   4 -11    4.22    1.55
   2   4 -10   19.70    2.10
   2   4  -9    6.60    1.91
   2   4  -8   16.19    1.88
   2   4  -7   20.11    1.85
   2   4  -6  180.92    4.63
   2   4  -5   55.71    2.62
   2   4  -4  139.64    4.13
   2   4  -3    1.37    0.89
  -2  -4   2   33.64    2.10
  -2  -4   1   15.14    1.35
  -2  -4   0    3.26    0.69
  -2  -4  -1   17.73    1.77
  -2  -4  -2  393.42    7.58
  -2  -4  -3   25.31    1.94
  -2  -4  -4    3.99    1.25
  -2  -4  -5    2.14    1.12
   2   5 -13    9.36    2.18
   2   5 -12   15.01    2.19
   2   5 -11    4.83    1.31
   2   5 -10    6.13    1.82
   2   5  -9    0.49    1.35
   2   5  -8   35.76    2.55
   2   5  -7  269.11    5.93
   2   5  -6  183.23    5.00
   2   5  -5  137.29    4.30
   2   5  -4  161.04    5.03
   2   5  -3   37.89    2.05
  -2  -5   2    4.06    1.03
  -2  -5   1   14.05    1.51
  -2  -5   0    2.16    0.76
  -2  -5  -1   60.52    2.97
  -2  -5  -2   68.32    3.18
  -2  -5  -3    9.70    1.64
   2   6 -14    6.61    2.30
   2   6 -13    3.44    1.86
   2   6 -12    2.75    1.78
   2   6 -11    9.00    2.18
   2   6 -10    7.09    2.24
   2   6  -9   23.81    2.47
   2   6  -8  148.53    5.68
   2   6  -7   67.66    2.88
   2   6  -6    3.58    1.28
   2   6  -5   54.25    3.08
   2   6  -4  180.71    5.50
   2   6  -3   75.62    3.38
   2   6  -2    1.39    0.79
  -2  -6   1    9.13    1.31
  -2  -6   0   11.11    1.41
  -2  -6  -1  167.62    4.86
  -2  -6  -2   47.17    2.57
   2   7 -13    0.35    1.31
   2   7 -12    4.47    2.08
   2   7 -11    1.47    2.12
   2   7 -10   27.88    3.02
   2   7  -9   33.64    3.18
   2   7  -8   31.32    2.76
   2   7  -7  428.01    7.97
   2   7  -6  143.91    5.23
   2   7  -5   69.02    3.13
   2   7  -4   24.99    2.50
   2   7  -3   26.29    2.41
   2   7  -2    0.03    0.96
  -2  -7   0    4.96    1.13
  -2  -7  -1    4.41    1.14
   2   8 -13    8.22    2.52
   2   8 -12   14.06    2.40
   2   8 -11    0.04    2.20
   2   8 -10   20.33    2.98
   2   8  -9   55.83    4.01
   2   8  -8   56.69    3.92
   2   8  -7   37.11    2.90
   2   8  -6    3.76    1.17
   2   8  -5   18.93    2.02
   2   8  -4   72.41    3.88
   2   8  -3    7.22    1.33
   2   8  -2    1.62    1.17
   2   8  -1    0.57    0.93
   2   8   0   61.78    2.84
   2   9 -12   26.70    3.61
   2   9 -11    0.01    1.62
   2   9 -10    2.52    2.04
   2   9  -9    1.51    1.83
   2   9  -8   11.26    2.27
   2   9  -7   10.95    1.81
   2   9  -6   13.93    1.89
   2   9  -5    9.21    1.63
   2   9  -4  100.30    4.33
   2   9  -3    0.02    1.14
   2   9  -2    1.60    1.09
   2  10 -11    0.03    2.48
   2  10 -10    0.67    2.85
   2  10  -9    4.14    2.25
   2  10  -8    0.05    2.16
   2  10  -7    3.14    2.03
   2  10  -6    0.08    0.99
   2  10  -5   26.11    2.71
   2  10  -4    1.85    1.54
   2  10  -3    1.49    1.22
   2  11 -10    1.36    2.96
   2  11  -9    0.81    2.07
   2  11  -8    0.00    1.70
   2  11  -7    0.02    1.97
   2  11  -6    0.02    1.55
   2  11  -5    6.36    1.75
   2  12  -8    0.00    1.93
   2  12  -7    0.00    2.45
   2  12  -6    0.38    2.13
  -3  10  -7   33.63    2.76
  -3  10  -8   13.77    1.82
  -3  10  -9    2.37    1.37
  -3  10 -10    4.14    1.53
  -3   9  -5   38.95    2.44
  -3   9  -6    4.38    1.23
  -3   9  -7    1.62    0.96
  -3   9  -8    4.00    1.10
  -3   9  -9    0.46    1.28
  -3   9 -10   20.37    2.76
  -3   9 -11    4.55    1.83
  -3   8  -4    7.17    1.19
  -3   8  -5   53.18    2.83
  -3   8  -6   17.20    1.87
  -3   8  -7    9.35    1.46
  -3   8  -8    6.95    1.51
  -3   8  -9    9.22    1.95
  -3   8 -10    4.91    1.75
  -3   8 -11    6.65    1.70
  -3   7  -3   26.16    1.92
  -3   7  -4    3.02    0.94
  -3   7  -5    8.89    1.45
  -3   7  -6    2.39    1.19
  -3   7  -7    0.43    1.04
  -3   7  -8    1.05    1.03
  -3   7  -9    8.53    1.90
  -3   7 -10    3.68    1.31
  -3   7 -11    2.37    1.25
  -3   7 -12    2.90    1.89
  -3   6  -1   12.04    1.31
  -3   6  -2   18.09    1.61
  -3   6  -3   15.88    1.39
  -3   6  -4    0.25    0.62
  -3   6  -5  171.09    5.13
  -3   6  -6    6.25    1.30
  -3   6  -7   13.33    1.73
  -3   6  -8   26.59    2.55
  -3   6  -9   36.97    3.07
  -3   6 -10    8.87    1.89
  -3   6 -11    1.69    1.30
  -3   6 -12    4.30    1.66
  -3   5   0    5.97    0.96
  -3   5  -1   63.58    2.54
  -3   5  -2    1.23    0.69
  -3   5  -3    9.15    1.16
  -3   5  -4   66.80    3.06
  -3   5  -5   48.58    2.65
  -3   5  -6   75.34    3.68
  -3   5  -7   25.56    2.22
  -3   5  -8    2.40    1.22
  -3   5  -9   14.33    2.20
  -3   5 -10   56.73    3.95
  -3   5 -11   32.03    3.40
  -3   5 -12   13.17    2.21
  -3   4   1    0.06    0.58
  -3   4   0   75.57    2.80
  -3   4  -1   74.20    2.75
  -3   4  -2   23.73    1.59
  -3   4  -3   21.54    1.60
  -3   4  -4  332.07    6.94
  -3   4  -5   85.77    3.73
  -3   4  -6   33.82    2.62
  -3   4  -7   99.09    4.50
  -3   4  -8  170.87    6.38
  -3   4  -9    0.48    0.99
  -3   4 -10    2.52    1.63
  -3   4 -11    0.49    1.46
  -3   4 -12    2.20    1.68
  -3   3   2   10.87    0.79
  -3   3   1  139.17    3.51
  -3   3   0  191.62    4.29
  -3   3  -1  175.85    4.26
  -3   3  -2    3.93    0.84
  -3   3  -3   45.90    2.42
  -3   3  -4    9.48    1.28
  -3   3  -5   55.90    2.94
  -3   3  -6   24.39    2.15
  -3   3  -7   25.76    2.25
  -3   3  -8   10.48    1.63
  -3   3  -9    1.30    1.00
  -3   3 -10    2.17    1.30
  -3   3 -11    5.19    1.62
  -3   3 -12   32.47    3.62
  -3   2   3    0.02    0.49
  -3   2   2   27.93    1.92
  -3   2   1   28.81    2.20
  -3   2   0  128.73    3.05
  -3   2  -1   89.15    3.57
  -3   2  -2   20.55    1.30
  -3   2  -3  178.84    5.33
  -3   2  -4  112.90    4.41
  -3   2  -5    4.15    1.16
  -3   2  -6   36.31    2.73
  -3   2  -7   17.17    2.29
  -3   2  -8  115.01    5.47
  -3   2  -9   10.48    2.07
  -3   2 -10    2.12    1.20
  -3   2 -11    0.68    1.23
  -3   2 -12    2.80    1.67
   3  -1  -5   10.83    1.06
   3  -1  -4   18.06    1.35
  -3   1   3  328.22    4.32
  -3   1   2  262.88    5.85
  -3   1   1  374.20    5.29
  -3   1   0  104.09    2.37
  -3   1  -1   14.12    2.33
  -3   1  -2   59.46    3.60
  -3   1  -3  301.80    5.81
  -3   1  -4    0.02    1.01
  -3   1  -5   38.33    2.87
  -3   1  -6   41.95    2.95
  -3   1  -7    2.32    1.44
  -3   1  -8    1.99    1.10
  -3   1  -9    1.93    1.61
  -3   1 -10    0.00    1.54
  -3   1 -11    1.09    1.64
  -3   1 -12    9.17    2.33
   3   0  -6   45.42    1.74
   3   0  -5    0.05    0.60
  -3   0   3   39.77    1.48
  -3   0   2    7.10    1.66
  -3   0   1   24.12    0.85
  -3   0   0  314.60    5.22
  -3   0  -1   35.36    3.01
  -3   0  -2   69.46    3.85
  -3   0  -3  471.58    8.02
  -3   0  -4  376.53    8.42
  -3   0  -5  116.48    4.42
  -3   0  -6   29.55    2.69
  -3   0  -7  165.36    6.10
  -3   0  -8    2.43    1.16
  -3   0  -9    5.25    1.71
  -3   0 -10    0.88    1.31
   3   1  -8   35.68    2.30
   3   1  -7   35.46    1.80
   3   1  -6   76.89    2.67
   3   1  -5  600.84    8.10
  -3  -1   4   28.17    1.75
  -3  -1   3  253.39    5.11
  -3  -1   2  302.27    6.36
  -3  -1   1   96.11    3.70
  -3  -1   0  764.51   10.39
  -3  -1  -1  696.01   10.60
  -3  -1  -2   51.39    2.58
  -3  -1  -3   24.36    2.41
  -3  -1  -4    3.82    1.37
  -3  -1  -5   16.30    1.85
  -3  -1  -6   12.56    1.97
  -3  -1  -7    9.77    1.85
  -3  -1  -8   27.29    2.82
  -3  -1  -9   13.12    2.28
   3   2  -9    3.04    1.50
   3   2  -8   26.05    2.20
   3   2  -7    9.47    1.31
   3   2  -6   61.07    2.79
   3   2  -5    6.25    1.20
  -3  -2   4  124.70    4.33
  -3  -2   3   17.49    1.07
  -3  -2   2  456.23    7.50
  -3  -2   1  348.21    6.66
  -3  -2   0    5.00    1.07
  -3  -2  -1  118.51    4.45
  -3  -2  -2  110.18    4.28
  -3  -2  -3   45.41    2.78
  -3  -2  -4    9.25    1.51
  -3  -2  -5  155.21    5.75
  -3  -2  -6  341.38    8.81
  -3  -2  -7    7.63    1.85
  -3  -2  -8    1.47    1.43
   3   3 -10   77.41    3.81
   3   3  -9    4.98    1.77
   3   3  -8    7.65    1.31
   3   3  -7  121.33    3.96
   3   3  -6    0.99    1.14
   3   3  -5  397.83    8.06
  -3  -3   4  539.19    8.89
  -3  -3   3  122.28    4.42
  -3  -3   2 1003.79   13.05
  -3  -3   1  255.53    6.02
  -3  -3   0   48.25    3.15
  -3  -3  -1    5.03    0.95
  -3  -3  -2  331.49    7.66
  -3  -3  -3  118.89    4.71
  -3  -3  -4    5.58    1.45
  -3  -3  -5    5.13    1.31
  -3  -3  -6    2.95    1.39
  -3  -3  -7   22.79    2.63
   3   4 -12    0.29    1.54
   3   4 -11    3.83    1.89
   3   4 -10   27.11    2.70
   3   4  -9   37.32    2.96
   3   4  -8   76.31    3.45
   3   4  -7   85.50    3.77
   3   4  -6   11.14    1.61
   3   4  -5  116.53    4.51
  -3  -4   3  375.61    7.48
  -3  -4   2    0.01    0.56
  -3  -4   1   11.44    1.67
  -3  -4   0    1.11    0.81
  -3  -4  -1  113.38    4.47
  -3  -4  -2  118.70    4.63
  -3  -4  -3    1.48    1.16
  -3  -4  -4    3.90    1.43
  -3  -4  -5    0.70    1.11
   3   5 -13    1.71    1.81
   3   5 -12    0.58    1.35
   3   5 -11   10.48    2.48
   3   5 -10    2.01    2.13
   3   5  -9    4.22    1.86
   3   5  -8   16.41    2.06
   3   5  -7  617.44   10.45
   3   5  -6   21.61    2.21
   3   5  -5    0.86    1.12
  -3  -5   3  160.24    4.95
  -3  -5   2   29.63    2.02
  -3  -5   1   31.14    2.44
  -3  -5   0    2.78    1.21
  -3  -5  -1  486.99   10.01
  -3  -5  -2   17.40    1.97
  -3  -5  -3    4.60    1.31
  -3  -5  -4    8.07    1.61
   3   6 -13    0.02    1.29
   3   6 -12    7.54    2.56
   3   6 -11   11.38    2.34
   3   6 -10   10.10    2.72
   3   6  -9    2.18    1.52
   3   6  -8    6.37    2.05
   3   6  -7    1.70    1.68
   3   6  -5   19.53    2.24
   3   6  -4    4.85    1.70
  -3  -6   3    0.12    0.95
  -3  -6   2  200.33    5.77
  -3  -6   1  257.16    6.64
  -3  -6   0   98.44    4.38
  -3  -6  -1   70.73    3.68
  -3  -6  -2    3.45    1.25
  -3  -6  -3    0.83    1.19
   3   7 -13    0.00    1.41
   3   7 -12    1.80    1.90
   3   7 -11   14.90    2.76
   3   7 -10   21.76    3.51
   3   7  -9    2.50    1.97
   3   7  -8   58.44    3.98
   3   7  -7   57.68    3.90
   3   7  -6    4.50    1.38
   3   7  -5   10.87    2.00
   3   7  -4   61.97    3.99
   3   7  -3    1.17    1.27
  -3  -7   2    1.93    0.99
  -3  -7   1    9.90    1.65
  -3  -7   0   50.19    3.07
  -3  -7  -1    8.39    1.57
   3   8 -13    0.97    2.66
   3   8 -12    0.00    1.83
   3   8 -11   12.91    3.04
   3   8 -10    7.42    2.90
   3   8  -9    0.58    1.91
   3   8  -8   27.09    2.80
   3   8  -7   21.81    2.92
   3   8  -6    2.83    1.31
   3   8  -5    0.04    1.53
   3   8  -4   10.04    1.78
   3   8  -3    9.11    1.98
   3   8  -2    5.72    1.35
  -3  -8   1    4.20    1.59
  -3  -8   0   42.20    2.79
   3   9 -12    1.87    3.27
   3   9 -11    9.27    2.90
   3   9 -10   40.53    4.63
   3   9  -9   66.43    4.98
   3   9  -8    0.02    1.31
   3   9  -7    6.46    1.81
   3   9  -6    1.59    1.33
   3   9  -5   55.08    3.79
   3   9  -4   18.48    2.31
   3   9  -3    5.59    1.68
   3   9  -2    4.73    1.40
   3   9  -1    4.00    1.21
   3  10 -11    0.00    3.07
   3  10 -10    0.00    2.94
   3  10  -9    0.00    2.50
   3  10  -8    1.31    1.44
   3  10  -7    4.71    1.76
   3  10  -6   31.50    3.31
   3  10  -5   16.29    2.34
   3  10  -4   25.67    2.93
   3  10  -3    1.50    1.51
   3  11  -9    8.03    2.86
   3  11  -8   28.18    3.46
   3  11  -7   46.89    3.97
   3  11  -6   28.56    3.43
   3  11  -5   51.90    4.12
   3  11  -4   13.15    2.31
  -4  10  -8    1.63    1.08
  -4   9  -6    8.78    1.70
  -4   9  -7    2.12    1.37
  -4   9  -9    3.01    1.61
  -4   9 -10    5.08    1.93
  -4   8  -5   26.29    2.43
  -4   8  -6   43.95    3.26
  -4   8  -7    4.42    1.50
  -4   8  -8   11.17    2.06
  -4   8  -9   15.62    2.50
  -4   8 -10    8.50    2.16
  -4   7  -3    1.56    0.96
  -4   7  -4   13.01    1.77
  -4   7  -5   46.96    3.23
  -4   7  -6    1.20    0.98
  -4   7  -7   17.00    2.10
  -4   7  -8   48.81    3.82
  -4   7  -9   38.58    3.51
  -4   7 -10    1.90    1.70
  -4   7 -11    0.54    1.19
  -4   6  -2   73.40    3.31
  -4   6  -3   14.52    1.66
  -4   6  -4    1.38    1.11
  -4   6  -5  667.49   11.66
  -4   6  -6  112.23    4.79
  -4   6  -7   10.03    1.86
  -4   6  -8    1.36    1.03
  -4   6  -9   10.64    1.88
  -4   6 -10    6.44    1.65
  -4   6 -11    0.43    1.49
  -4   5  -1   25.44    1.99
  -4   5  -2  229.44    5.99
  -4   5  -3  226.26    6.06
  -4   5  -4    3.15    1.02
  -4   5  -5   13.73    1.79
  -4   5  -6   16.67    1.90
  -4   5  -7   45.85    3.11
  -4   5  -8   13.69    2.11
  -4   5  -9    3.92    1.57
  -4   5 -10    0.13    1.00
  -4   5 -11    2.12    1.76
  -4   4   0  165.01    4.51
  -4   4  -1    5.29    0.99
  -4   4  -2    9.00    1.50
  -4   4  -3   24.18    1.85
  -4   4  -4    5.96    1.35
  -4   4  -5   77.19    3.88
  -4   4  -6   30.84    2.68
  -4   4  -7    2.31    1.11
  -4   4  -8   19.75    2.52
  -4   4  -9    3.28    1.65
  -4   4 -10    3.46    1.73
  -4   4 -11    3.25    1.50
  -4   3   2   33.92    2.11
  -4   3   1   42.83    2.27
  -4   3   0  133.52    4.21
  -4   3  -1    1.75    0.71
  -4   3  -2    1.48    0.85
  -4   3  -3   37.36    2.73
  -4   3  -4   17.75    1.95
  -4   3  -5   12.92    1.64
  -4   3  -6    0.97    0.91
  -4   3  -7    1.77    0.99
  -4   3  -8    3.26    1.62
  -4   3  -9    0.04    1.36
  -4   3 -10    2.95    1.79
  -4   3 -11    0.02    1.22
  -4   2   3    5.91    1.27
  -4   2   2    9.26    1.60
  -4   2   1  346.59    6.47
  -4   2   0   68.60    2.70
  -4   2  -1   57.05    2.63
  -4   2  -2  302.61    7.30
  -4   2  -3  156.24    4.97
  -4   2  -4   16.60    2.00
  -4   2  -5    0.22    0.74
  -4   2  -6   10.45    1.74
  -4   2  -7   30.43    2.75
  -4   2  -8   57.54    4.05
  -4   2  -9    6.51    1.68
  -4   2 -10    2.62    1.69
  -4   2 -11   18.95    2.87
  -4   1   4    1.94    0.66
  -4   1   3   30.79    1.60
  -4   1   2    0.21    0.90
  -4   1   1 2220.80   22.22
  -4   1   0  168.66    4.43
  -4   1  -1   13.11    2.16
  -4   1  -2   31.16    2.82
  -4   1  -3  291.31    6.88
  -4   1  -4   69.00    3.97
  -4   1  -5    1.51    1.13
  -4   1  -6    0.45    1.17
  -4   1  -7    3.41    1.54
  -4   1  -8   20.47    2.58
  -4   1  -9   15.33    2.59
  -4   1 -10    2.15    1.89
  -4   1 -11    1.58    1.96
   4   0  -6   36.87    2.15
   4   0  -5    0.04    0.79
  -4   0   4   90.12    3.19
  -4   0   3  222.76    5.31
  -4   0   2  191.78    5.87
  -4   0   1  147.19    5.47
  -4   0   0  424.24    8.07
  -4   0  -1  345.46    8.40
  -4   0  -2   54.96    2.82
  -4   0  -3    0.41    1.04
  -4   0  -4    0.23    0.86
  -4   0  -5   29.38    2.89
  -4   0  -6  123.91    5.38
  -4   0  -7   38.83    3.33
  -4   0  -8    9.14    2.09
  -4   0  -9    6.13    1.74
  -4   0 -10    5.31    1.71
  -4   0 -11    0.96    2.01
   4   1  -7    1.21    0.94
   4   1  -6   17.33    1.95
  -4  -1   4    3.15    0.84
  -4  -1   3   82.87    3.63
  -4  -1   2  140.87    5.00
  -4  -1   1  479.84    9.33
  -4  -1   0    1.48    0.83
  -4  -1  -1   20.19    2.16
  -4  -1  -2   35.53    2.84
  -4  -1  -3    0.27    0.79
  -4  -1  -4    1.93    0.91
  -4  -1  -5   23.71    2.81
  -4  -1  -6   56.97    3.85
  -4  -1  -7   42.08    3.72
  -4  -1  -8   13.52    2.49
  -4  -1  -9    0.42    1.21
  -4  -1 -10    2.38    1.49
   4   2  -8   21.51    2.04
   4   2  -7   26.54    2.29
   4   2  -6   10.27    1.43
  -4  -2   5   36.25    2.58
  -4  -2   4   13.41    1.17
  -4  -2   3   39.22    2.89
  -4  -2   2   99.27    3.85
  -4  -2   1   11.35    1.45
  -4  -2   0   48.84    3.53
  -4  -2  -1    2.24    0.83
  -4  -2  -2   66.65    3.76
  -4  -2  -3  107.42    4.81
  -4  -2  -4   65.52    3.98
  -4  -2  -5    0.78    1.04
  -4  -2  -6   37.36    3.42
  -4  -2  -7   15.53    2.48
  -4  -2  -8   12.18    2.43
  -4  -2  -9    1.12    1.77
   4   3 -10   23.39    2.79
   4   3  -9    4.86    1.21
   4   3  -8   70.86    3.67
   4   3  -7  207.79    6.30
   4   3  -6    1.89    1.20
  -4  -3   5   44.76    2.65
  -4  -3   4    1.91    1.00
  -4  -3   3    2.67    1.22
  -4  -3   2  205.27    5.91
  -4  -3   1   23.78    2.73
  -4  -3   0    3.24    1.44
  -4  -3  -1   27.35    2.35
  -4  -3  -2   76.94    4.20
  -4  -3  -3    2.55    1.45
  -4  -3  -4   29.79    2.78
  -4  -3  -5   69.29    4.36
  -4  -3  -6   15.00    2.30
  -4  -3  -7    0.02    1.36
   4   4 -11    4.67    2.38
   4   4 -10    0.07    1.93
   4   4  -9    3.73    1.75
   4   4  -8   12.75    2.07
   4   4  -7   15.43    2.36
   4   4  -6   46.76    3.42
  -4  -4   4   60.50    3.11
  -4  -4   3   19.46    1.99
  -4  -4   2    3.59    1.35
  -4  -4   1    1.39    1.31
  -4  -4   0   20.18    2.32
  -4  -4  -1    4.05    1.58
  -4  -4  -2   83.24    4.49
  -4  -4  -3   45.18    3.44
  -4  -4  -4    2.34    1.19
  -4  -4  -5   20.64    2.55
  -4  -4  -6    1.98    1.22
   4   5 -12    0.03    2.20
   4   5 -11    0.00    2.34
   4   5 -10    4.67    2.13
   4   5  -9    0.05    1.15
   4   5  -8    6.96    2.09
   4   5  -7  271.02    8.37
   4   5  -6    3.52    1.73
   4   5  -5    1.23    1.63
  -4  -5   4    0.34    1.11
  -4  -5   3    8.87    1.93
  -4  -5   2   10.22    1.95
  -4  -5   1    2.84    1.32
  -4  -5   0    3.82    1.51
  -4  -5  -1   81.84    4.49
  -4  -5  -2    6.03    1.51
  -4  -5  -3    0.01    1.27
  -4  -5  -4    1.44    1.03
  -4  -5  -5    9.67    2.00
   4   6 -13    1.22    1.95
   4   6 -12    0.00    2.72
   4   6 -11    0.84    2.05
   4   6 -10    0.03    1.43
   4   6  -9   30.57    3.45
   4   6  -8   85.31    4.68
   4   6  -7   20.25    2.48
   4   6  -6    1.51    1.35
   4   6  -5    0.12    1.54
  -4  -6   4    3.57    1.55
  -4  -6   3   19.87    1.90
  -4  -6   2    0.04    0.71
  -4  -6   1    0.17    1.22
  -4  -6   0   71.10    3.79
  -4  -6  -1    0.43    1.34
  -4  -6  -2    6.06    1.70
  -4  -6  -3    5.77    1.46
   4   7 -13   10.39    3.59
   4   7 -12   11.12    2.98
   4   7 -11   29.25    3.82
   4   7 -10   15.48    2.75
   4   7  -9   13.79    2.85
   4   7  -8   67.59    4.39
   4   7  -7    1.99    1.48
   4   7  -6    0.02    1.29
   4   7  -5    4.87    1.78
   4   7  -4    3.18    1.28
  -4  -7   3    2.64    1.29
  -4  -7   2    0.00    0.92
  -4  -7   1    1.39    1.25
  -4  -7   0   54.21    3.65
  -4  -7  -1    6.83    1.63
  -4  -7  -2   13.16    2.08
   4   8 -12    5.91    4.11
   4   8 -11    0.02    3.10
   4   8 -10    0.04    2.15
   4   8  -9    0.03    1.50
   4   8  -8   54.64    4.34
   4   8  -7   39.48    4.00
   4   8  -6    8.22    2.20
   4   8  -5    3.39    2.16
   4   8  -4    8.06    2.33
   4   8  -3    2.33    1.15
  -4  -8   2    1.96    1.31
  -4  -8   1    1.88    1.23
  -4  -8   0   22.26    2.47
  -4  -8  -1    1.74    1.21
   4   9 -11    9.56    4.00
   4   9 -10   18.45    3.58
   4   9  -9   26.58    3.21
   4   9  -8    3.33    2.53
   4   9  -7    2.89    2.21
   4   9  -6    8.87    2.64
   4   9  -5   47.47    4.43
   4   9  -4   33.61    3.57
   4   9  -3   15.55    2.51
   4   9  -2    5.62    1.33
  -4  -9   1   40.83    3.54
   4  10 -10    4.36    3.27
   4  10  -9    1.53    2.52
   4  10  -8    0.49    2.30
   4  10  -7    1.76    1.80
   4  10  -6    9.71    2.68
   4  10  -5    9.60    2.17
   4  10  -4   11.75    2.70
   4  10  -3    4.01    1.89
   4  10  -2    8.34    2.02
   4  11  -8    0.00    2.48
   4  11  -7    0.57    2.41
   4  11  -6    5.76    2.52
   4  11  -5   52.05    4.50
   4  11  -4    7.71    2.40
  -5   9  -7    9.98    1.94
  -5   9  -8   12.22    2.04
  -5   8  -6    1.70    1.24
  -5   8  -7    2.17    1.17
  -5   8  -8    3.65    1.48
  -5   8  -9    6.21    1.67
  -5   7  -4   14.36    1.76
  -5   7  -5    1.10    0.94
  -5   7  -6    6.33    1.44
  -5   7  -7    0.50    1.29
  -5   7  -8    0.00    1.39
  -5   7  -9    0.41    1.16
  -5   7 -10    3.40    1.77
  -5   6  -3   38.31    2.91
  -5   6  -4   10.42    1.61
  -5   6  -5    2.08    0.99
  -5   6  -6   17.32    2.16
  -5   6  -7    9.68    2.00
  -5   6  -8    0.50    1.46
  -5   6 -10    5.37    1.65
  -5   5  -1   43.10    2.88
  -5   5  -2   15.28    1.99
  -5   5  -3  147.88    5.20
  -5   5  -4  233.78    7.30
  -5   5  -5    8.84    1.76
  -5   5  -6    2.20    1.35
  -5   5  -7   12.26    2.07
  -5   5  -8    4.61    1.74
  -5   5  -9    0.48    1.14
  -5   5 -10    1.98    1.74
  -5   4   0  231.94    6.31
  -5   4  -1  193.56    6.05
  -5   4  -2   91.50    4.11
  -5   4  -3   34.23    2.82
  -5   4  -4   64.88    3.65
  -5   4  -5    0.37    0.85
  -5   4  -6    0.00    0.90
  -5   4  -7    6.45    1.90
  -5   4  -8    2.83    1.69
  -5   4  -9    6.01    1.64
  -5   4 -10    5.68    1.71
  -5   3   1  145.58    5.11
  -5   3   0   99.41    4.34
  -5   3  -1   37.39    2.77
  -5   3  -2    0.23    0.78
  -5   3  -3   29.86    2.62
  -5   3  -4   15.66    2.10
  -5   3  -5   29.22    2.69
  -5   3  -6   52.82    3.54
  -5   3  -7   49.21    3.77
  -5   3  -8    6.25    1.69
  -5   3  -9    2.11    1.16
  -5   3 -10    9.34    2.32
  -5   2   2   46.23    2.65
  -5   2   1    0.73    1.12
  -5   2   0    0.10    1.03
  -5   2  -1    1.53    0.77
  -5   2  -2    0.12    0.82
  -5   2  -3  131.25    5.42
  -5   2  -4   54.67    3.40
  -5   2  -5   25.36    2.59
  -5   2  -6    6.09    1.58
  -5   2  -7  106.09    5.70
  -5   2  -8   13.42    2.42
  -5   2  -9    3.40    1.67
  -5   2 -10    0.61    1.28
  -5   1   4    2.36    0.88
  -5   1   3    6.04    1.49
  -5   1   2   67.54    3.27
  -5   1   1    7.83    1.29
  -5   1   0    0.43    0.92
  -5   1  -1    0.40    1.08
  -5   1  -2    9.53    1.39
  -5   1  -3   18.13    2.11
  -5   1  -4    0.96    0.91
  -5   1  -5   29.77    2.89
  -5   1  -6   15.08    2.17
  -5   1  -7   43.64    3.77
  -5   1  -8    5.87    1.97
  -5   1  -9    0.01    1.60
  -5   1 -10    0.02    1.78
  -5   0   5    0.01    0.65
  -5   0   4   59.49    2.99
  -5   0   3  130.73    5.02
  -5   0   2   70.42    3.93
  -5   0   1   78.36    3.99
  -5   0   0    6.61    1.45
  -5   0  -1   31.30    2.83
  -5   0  -2    1.38    1.03
  -5   0  -3    0.05    1.09
  -5   0  -4    3.28    1.29
  -5   0  -5    0.67    0.96
  -5   0  -6   19.01    2.60
  -5   0  -7   26.48    3.21
  -5   0  -8    2.56    1.86
  -5   0  -9    0.00    1.79
  -5   0 -10    0.99    2.10
   5   1  -6   11.35    1.85
  -5  -1   5  102.81    3.66
  -5  -1   4   74.28    3.87
  -5  -1   3    4.14    1.36
  -5  -1   2  427.53    9.43
  -5  -1   1   27.94    2.80
  -5  -1   0    1.08    1.28
  -5  -1  -1    0.32    0.91
  -5  -1  -2   12.42    1.87
  -5  -1  -3   89.08    4.69
  -5  -1  -4   82.56    4.88
  -5  -1  -5    3.62    1.76
  -5  -1  -6   42.02    3.80
  -5  -1  -7   12.31    2.21
  -5  -1  -8    0.56    1.30
  -5  -1  -9    3.50    2.10
   5   2  -8   10.57    1.96
   5   2  -7    5.70    1.44
   5   2  -6   72.41    3.98
  -5  -2   5   10.03    1.38
  -5  -2   4    0.69    0.90
  -5  -2   3    1.13    0.83
  -5  -2   2   12.56    1.65
  -5  -2   1  168.25    6.02
  -5  -2   0  330.48    9.24
  -5  -2  -1  111.88    5.20
  -5  -2  -2   51.56    3.93
  -5  -2  -3   78.49    4.79
  -5  -2  -4  171.00    6.98
  -5  -2  -5  132.34    6.35
  -5  -2  -6    3.37    1.80
  -5  -2  -7    4.80    1.91
  -5  -2  -8    6.14    2.25
   5   3  -9    3.52    1.74
   5   3  -8    3.40    1.71
   5   3  -7    8.29    1.74
   5   3  -6   50.74    3.43
  -5  -3   5   50.56    2.92
  -5  -3   4    3.05    1.30
  -5  -3   3  586.22   11.51
  -5  -3   2  101.96    5.02
  -5  -3   1   24.43    2.87
  -5  -3   0   40.21    3.45
  -5  -3  -1  654.45   13.30
  -5  -3  -2  120.61    5.86
  -5  -3  -3    9.24    1.87
  -5  -3  -4    0.17    1.10
  -5  -3  -5    0.73    1.58
  -5  -3  -6    1.23    1.69
  -5  -3  -7    1.31    1.84
  -5  -3  -8    2.87    2.11
   5   4 -10   23.80    2.76
   5   4  -9   52.31    3.98
   5   4  -8   88.91    5.20
   5   4  -7   15.92    2.83
   5   4  -6   25.39    2.79
  -5  -4   5   33.53    2.67
  -5  -4   4   15.71    1.98
  -5  -4   3    0.47    0.95
  -5  -4   2   87.49    4.73
  -5  -4   1  161.90    6.61
  -5  -4   0   66.62    4.46
  -5  -4  -1    3.43    1.40
  -5  -4  -2    1.92    1.51
  -5  -4  -3    0.88    1.11
  -5  -4  -4    0.55    1.10
  -5  -4  -5   15.50    2.55
  -5  -4  -6   14.59    2.78
   5   5 -11    9.10    2.41
   5   5 -10    4.18    2.22
   5   5  -9    0.49    2.04
   5   5  -8  109.63    5.97
   5   5  -7    0.77    1.58
   5   5  -6    2.69    1.51
  -5  -5   5    0.05    1.39
  -5  -5   4    0.04    1.18
  -5  -5   3    0.15    0.89
  -5  -5   2    4.95    1.50
  -5  -5   1    0.00    1.30
  -5  -5   0   71.84    4.81
  -5  -5  -1   27.17    3.06
  -5  -5  -2    9.93    2.14
  -5  -5  -3   12.01    2.17
  -5  -5  -4   12.79    2.19
  -5  -5  -5   12.37    2.48
   5   6 -12    0.10    3.19
   5   6 -11    0.00    2.27
   5   6 -10    1.48    1.79
   5   6  -9    3.73    2.36
   5   6  -8   97.30    6.24
   5   6  -7    4.82    1.89
   5   6  -6    2.39    2.06
  -5  -6   4    8.38    1.66
  -5  -6   3    0.50    1.27
  -5  -6   2    0.86    1.44
  -5  -6   1    4.65    1.70
  -5  -6   0    1.06    1.54
  -5  -6  -1    1.87    1.67
  -5  -6  -2    9.38    1.96
  -5  -6  -3    5.86    1.72
  -5  -6  -4    0.00    1.61
   5   7 -12    0.00    3.00
   5   7 -11    1.75    2.00
   5   7 -10    1.50    2.57
   5   7  -9   11.78    3.05
   5   7  -8   12.32    3.19
   5   7  -7   18.34    3.51
   5   7  -6    5.68    2.56
   5   7  -5   11.18    2.39
  -5  -7   4    0.02    1.65
  -5  -7   3   29.04    2.83
  -5  -7   2   38.42    3.49
  -5  -7   1   18.56    2.22
  -5  -7   0   36.72    3.41
  -5  -7  -1    1.73    1.15
  -5  -7  -2    0.00    1.48
  -5  -7  -3    2.18    1.29
   5   8 -11    2.25    2.22
   5   8 -10    0.15    1.98
   5   8  -9   30.57    4.39
   5   8  -8    4.42    2.30
   5   8  -7   12.74    3.13
   5   8  -6   26.21    3.60
   5   8  -5   39.43    4.30
   5   8  -4   13.89    2.53
  -5  -8   3    0.34    1.18
  -5  -8   2    0.03    1.26
  -5  -8   1    6.11    1.78
  -5  -8   0    0.87    1.15
  -5  -8  -1    0.00    1.28
   5   9 -10    2.18    2.27
   5   9  -9    3.11    2.98
   5   9  -8    2.36    2.67
   5   9  -7    9.21    3.06
   5   9  -6   20.92    3.67
   5   9  -5   43.03    4.77
   5   9  -4    3.04    1.70
   5   9  -3    5.31    1.76
  -5  -9   2    0.04    1.84
  -5  -9   1   10.93    2.03
  -5  -9   0   10.18    1.95
   5  10  -8    0.86    2.57
   5  10  -7    3.00    2.14
   5  10  -6   11.72    3.09
   5  10  -5    6.01    2.32
   5  10  -4    4.81    2.03
   5  10  -3    9.38    1.90
   5  10  -2   24.50    3.03
  -6   8  -7    1.58    1.27
  -6   7  -5   26.95    2.83
  -6   7  -6    5.88    1.67
  -6   7  -7    1.26    1.54
  -6   7  -8    1.34    1.29
  -6   6  -4   57.06    3.87
  -6   6  -5    0.62    1.23
  -6   6  -6    3.68    1.24
  -6   6  -7    1.27    1.40
  -6   6  -8    0.60    1.00
  -6   6  -9    0.97    1.10
  -6   5  -2    1.20    1.24
  -6   5  -3   17.39    2.31
  -6   5  -4   31.92    3.05
  -6   5  -5    3.57    1.55
  -6   5  -6    2.55    1.46
  -6   5  -7    0.00    1.29
  -6   5  -8    3.33    1.60
  -6   5  -9    2.16    1.65
  -6   4  -1    0.61    1.17
  -6   4  -2   16.62    2.12
  -6   4  -3   29.96    2.91
  -6   4  -4    1.21    1.37
  -6   4  -5    3.60    1.57
  -6   4  -6   11.67    2.05
  -6   4  -7   14.87    2.54
  -6   4  -8    2.14    1.74
  -6   4  -9    2.09    1.85
  -6   3   0    0.00    1.18
  -6   3  -1    0.00    1.30
  -6   3  -2   17.67    2.40
  -6   3  -3    9.33    2.04
  -6   3  -4   41.30    3.34
  -6   3  -5    8.75    2.00
  -6   3  -6    1.17    1.44
  -6   3  -7    0.53    1.13
  -6   3  -8    1.96    1.70
  -6   3  -9    0.49    1.25
  -6   2   2    8.33    1.66
  -6   2   1    0.07    1.23
  -6   2   0   13.16    2.03
  -6   2  -1   26.69    2.71
  -6   2  -2    4.14    1.43
  -6   2  -3    0.70    1.00
  -6   2  -4   16.49    2.20
  -6   2  -5   10.85    2.17
  -6   2  -6    0.00    1.34
  -6   2  -7   12.77    2.42
  -6   2  -8    0.85    1.67
  -6   2  -9    2.89    1.95
  -6   1   3    1.26    1.33
  -6   1   2  128.34    5.58
  -6   1   1   55.30    3.99
  -6   1   0    6.62    1.66
  -6   1  -1   60.51    3.87
  -6   1  -2   47.50    3.69
  -6   1  -3   21.24    2.61
  -6   1  -4    0.61    1.01
  -6   1  -5    3.97    1.76
  -6   1  -6   24.54    3.11
  -6   1  -7    1.22    1.58
  -6   1  -8    2.47    1.92
  -6   1  -9    1.81    1.99
  -6   0   4    1.15    1.13
  -6   0   3   11.39    2.10
  -6   0   2  155.21    6.27
  -6   0   1   20.85    2.51
  -6   0   0    2.89    1.53
  -6   0  -1    2.82    1.59
  -6   0  -2   36.48    3.31
  -6   0  -3   24.67    2.73
  -6   0  -4   10.04    2.20
  -6   0  -5    8.31    1.92
  -6   0  -6   19.74    2.73
  -6   0  -7    1.76    1.42
  -6   0  -8    2.44    1.57
  -6  -1   6    0.38    1.27
  -6  -1   5   14.62    1.98
  -6  -1   4   23.05    2.42
  -6  -1   3   61.46    4.15
  -6  -1   2  124.56    5.98
  -6  -1   1   79.36    4.65
  -6  -1   0   78.32    4.83
  -6  -1  -1   53.23    3.91
  -6  -1  -2    1.13    1.13
  -6  -1  -3    2.42    1.69
  -6  -1  -4    0.00    1.01
  -6  -1  -5   10.35    2.33
  -6  -1  -6    2.24    1.79
  -6  -1  -7    0.47    1.24
  -6  -1  -8    2.17    1.54
   6   2  -7   37.58    3.77
  -6  -2   6    0.92    1.35
  -6  -2   5    7.18    1.66
  -6  -2   4   25.38    2.52
  -6  -2   3   17.27    2.58
  -6  -2   2   92.40    5.08
  -6  -2   1    9.61    2.07
  -6  -2   0    9.88    2.02
  -6  -2  -1   31.34    3.15
  -6  -2  -2   13.75    2.29
  -6  -2  -3    0.00    1.03
  -6  -2  -4    1.87    1.39
  -6  -2  -5   13.03    2.50
  -6  -2  -6    0.58    1.85
  -6  -2  -7    3.62    1.69
   6   3  -8   22.01    3.33
   6   3  -7   23.51    3.31
  -6  -3   6    0.06    1.10
  -6  -3   5    7.28    1.73
  -6  -3   4    0.34    0.99
  -6  -3   3    0.18    1.00
  -6  -3   2   76.06    4.91
  -6  -3   1   70.81    4.96
  -6  -3   0    4.56    1.59
  -6  -3  -1   14.88    2.47
  -6  -3  -2    7.98    2.18
  -6  -3  -3    0.40    1.32
  -6  -3  -4    0.00    1.24
  -6  -3  -5   18.66    3.10
  -6  -3  -6    2.26    1.44
   6   4  -9    5.75    2.50
   6   4  -8   15.53    3.06
   6   4  -7   50.86    4.45
  -6  -4   6    2.58    1.38
  -6  -4   5   47.52    3.38
  -6  -4   4   69.35    4.31
  -6  -4   3    6.94    1.99
  -6  -4   2   19.09    2.56
  -6  -4   1   57.79    4.53
  -6  -4   0    0.00    1.62
  -6  -4  -1    0.05    1.13
  -6  -4  -2    0.48    1.80
  -6  -4  -3    0.01    1.21
  -6  -4  -4    3.98    2.10
  -6  -4  -5    6.73    2.04
  -6  -4  -6    0.01    2.15
   6   5 -10    1.57    2.54
   6   5  -9   12.22    3.03
   6   5  -8    5.97    2.87
   6   5  -7   51.76    5.18
  -6  -5   5   18.63    2.17
  -6  -5   4   71.93    4.63
  -6  -5   3   18.04    2.44
  -6  -5   2    0.00    1.42
  -6  -5   1    0.00    1.49
  -6  -5   0   31.10    3.46
  -6  -5  -1   37.61    3.80
  -6  -5  -2   39.97    4.03
  -6  -5  -3    2.23    2.01
  -6  -5  -4    7.70    2.08
  -6  -5  -5   14.34    2.97
   6   6 -11    0.01    2.60
   6   6 -10    9.01    2.63
   6   6  -9   17.82    3.65
   6   6  -8  106.73    7.01
   6   6  -7   55.24    5.62
   6   6  -6   16.39    2.90
  -6  -6   5    1.81    1.37
  -6  -6   4    8.00    2.02
  -6  -6   3    0.00    1.01
  -6  -6   2    9.77    1.92
  -6  -6   1    8.70    2.24
  -6  -6   0    2.29    1.97
  -6  -6  -1   22.39    2.97
  -6  -6  -2   35.44    3.99
  -6  -6  -3   16.40    3.12
   6   7 -10    4.05    2.35
   6   7  -9   15.29    3.29
   6   7  -8    5.68    2.51
   6   7  -7    6.97    2.50
   6   7  -6    9.12    2.75
  -6  -7   4    8.64    2.00
  -6  -7   3    1.70    1.67
  -6  -7   2   11.13    2.03
  -6  -7   1   87.47    5.30
  -6  -7   0    6.63    1.88
  -6  -7  -1    3.36    1.89
  -6  -7  -2    0.00    1.75
   6   8  -9   15.98    3.22
   6   8  -8    1.19    2.84
   6   8  -7    0.59    1.91
   6   8  -6    2.53    2.27
   6   8  -5    9.95    2.27
  -6  -8   4    2.63    2.34
  -6  -8   3    0.49    1.47
  -6  -8   2    0.22    1.14
  -6  -8   1    0.32    1.65
  -6  -8   0    0.02    1.21
   6   9  -7    3.35    2.98
   6   9  -6   17.91    3.79
   6   9  -5   13.23    2.77
   6   9  -4   13.49    2.45
  -6  -9   3    0.04    1.38
  -7   6  -5    1.81    1.57
  -7   6  -6    1.34    1.58
  -7   5  -3   28.90    3.11
  -7   5  -4   10.25    1.96
  -7   5  -5    4.24    1.70
  -7   5  -6    5.25    1.75
  -7   5  -7    5.03    1.93
  -7   4  -2    4.81    1.80
  -7   4  -3    1.58    1.47
  -7   4  -4    2.79    1.31
  -7   4  -5    0.02    1.13
  -7   4  -6    5.22    1.90
  -7   4  -7    0.00    1.02
  -7   3   0   41.43    3.42
  -7   3  -1   48.80    3.92
  -7   3  -2   24.94    3.04
  -7   3  -3   46.95    3.99
  -7   3  -4   21.37    2.79
  -7   3  -5    5.63    1.61
  -7   3  -6    3.01    1.75
  -7   3  -7   18.13    2.92
  -7   2   1    0.10    1.66
  -7   2   0   29.80    3.00
  -7   2  -1   76.83    4.93
  -7   2  -2   42.23    3.83
  -7   2  -3    6.16    1.57
  -7   2  -4    0.00    1.41
  -7   2  -5    0.01    1.12
  -7   2  -6    4.43    1.61
  -7   2  -7    2.36    1.43
  -7   1   2  148.11    6.54
  -7   1   1   34.57    3.43
  -7   1   0    2.22    1.73
  -7   1  -1    1.28    1.24
  -7   1  -2    4.36    1.81
  -7   1  -3    1.02    1.62
  -7   1  -4    2.19    1.30
  -7   1  -5    1.74    1.78
  -7   1  -6   24.14    3.37
  -7   1  -7    0.94    1.89
  -7   0   4    1.83    1.46
  -7   0   3    6.76    2.18
  -7   0   2    0.67    1.69
  -7   0   1    0.64    1.14
  -7   0   0    0.03    1.48
  -7   0  -1    0.01    1.05
  -7   0  -2    1.31    1.60
  -7   0  -3    4.96    1.68
  -7   0  -4   16.37    2.64
  -7   0  -5   19.22    3.06
  -7   0  -6    0.00    1.72
  -7  -1   5   28.69    2.84
  -7  -1   4   19.00    2.61
  -7  -1   3   11.72    2.40
  -7  -1   2    7.51    1.88
  -7  -1   1    0.03    1.44
  -7  -1   0    2.40    1.89
  -7  -1  -1    7.20    2.32
  -7  -1  -2    0.00    1.47
  -7  -1  -3    1.26    1.33
  -7  -1  -4    3.98    1.70
  -7  -1  -5   22.18    3.31
  -7  -1  -6    1.54    2.03
  -7  -2   6   19.88    2.23
  -7  -2   5    9.21    1.84
  -7  -2   4    0.69    1.64
  -7  -2   3   66.41    4.94
  -7  -2   2   37.93    3.89
  -7  -2   1    6.12    1.98
  -7  -2   0    1.10    1.72
  -7  -2  -1    1.63    1.41
  -7  -2  -2    4.08    2.11
  -7  -2  -3    0.27    1.32
  -7  -2  -4    0.95    1.47
  -7  -2  -5    8.30    2.12
   7   3  -7    4.88    1.70
  -7  -3   6   18.60    2.47
  -7  -3   5   52.38    3.91
  -7  -3   4   85.69    5.30
  -7  -3   3    4.28    1.46
  -7  -3   2    0.85    1.77
  -7  -3   1    1.49    1.48
  -7  -3   0   26.79    3.54
  -7  -3  -1    9.08    2.29
  -7  -3  -2    0.00    1.65
  -7  -3  -3    7.34    2.34
  -7  -3  -4    8.49    2.63
  -7  -3  -5    0.01    2.08
   7   4  -8  133.80    8.11
   7   4  -7   22.62    3.19
  -7  -4   6    2.08    1.39
  -7  -4   5    0.21    1.56
  -7  -4   4    3.39    1.72
  -7  -4   3    2.76    1.83
  -7  -4   2    0.00    1.68
  -7  -4   1    5.54    2.37
  -7  -4   0   33.83    3.82
  -7  -4  -1   18.36    3.02
  -7  -4  -2    3.35    2.18
  -7  -4  -3    0.65    1.58
  -7  -4  -4    8.79    2.72
   7   5 -10    7.88    3.04
   7   5  -9    6.82    3.06
   7   5  -8   13.97    3.53
   7   5  -7    3.13    2.19
  -7  -5   6    0.16    1.93
  -7  -5   5    0.02    1.52
  -7  -5   4    1.00    1.32
  -7  -5   3   19.13    3.03
  -7  -5   2   60.85    4.77
  -7  -5   1   45.54    4.25
  -7  -5   0    5.87    2.09
  -7  -5  -1    8.94    2.75
  -7  -5  -2   17.54    3.35
  -7  -5  -3    8.37    2.69
   7   6  -9   23.60    4.51
   7   6  -7    4.83    2.78
  -7  -6   5    5.11    1.89
  -7  -6   4   12.62    2.63
  -7  -6   3    2.15    1.82
  -7  -6   2    0.08    1.36
  -7  -6   1   13.55    2.65
  -7  -6   0   28.41    3.35
  -7  -6  -1   11.84    2.53
   7   7  -8   10.41    3.70
   7   7  -7    9.36    2.88
   7   7  -6   17.14    3.24
  -7  -7   5    3.10    2.62
  -7  -7   4    4.94    1.98
  -7  -7   3    5.52    1.82
  -7  -7   2    0.52    1.88
  -7  -7   1    2.33    1.50
  -8   5  -4    4.75    1.96
  -8   4  -3    1.93    1.73
  -8   4  -4    0.32    1.28
  -8   3  -1    4.26    1.90
  -8   3  -2    4.63    2.07
  -8   3  -3    0.01    1.61
  -8   3  -4    0.12    1.61
  -8   3  -5    0.00    1.74
  -8   2   0    2.00    1.94
  -8   2  -1    0.00    1.60
  -8   2  -2    0.00    1.23
  -8   2  -3    0.60    1.35
  -8   2  -4    0.57    1.29
  -8   2  -5    1.96    1.47
  -8   1   1    1.55    1.88
  -8   1   0    0.84    1.76
  -8   1  -1    0.80    1.41
  -8   1  -2    1.15    1.81
  -8   1  -3    2.09    1.49
  -8   1  -4    1.05    1.82
  -8   1  -5    5.72    1.94
  -8   0   3   45.80    4.04
  -8   0   2    2.70    2.10
  -8   0   1    0.00    1.78
  -8   0   0    0.71    1.31
  -8   0  -1    0.01    1.79
  -8   0  -2    2.06    1.89
  -8   0  -3    0.00    1.22
  -8   0  -4    0.33    1.43
  -8  -1   4    0.71    1.31
  -8  -1   3    1.95    1.95
  -8  -1   2    1.16    2.00
  -8  -1   1    1.02    2.01
  -8  -1   0    0.00    1.78
  -8  -1  -1    2.70    2.08
  -8  -1  -2    8.09    2.54
  -8  -1  -3    3.69    2.26
  -8  -2   5    0.00    1.57
  -8  -2   4    4.01    2.08
  -8  -2   3    7.68    2.07
  -8  -2   2   20.26    3.33
  -8  -2   1   18.06    3.31
  -8  -2   0    7.68    2.52
  -8  -2  -1    0.42    2.03
  -8  -2  -2    1.07    1.57
  -8  -2  -3    0.00    1.40
  -8  -3   6    1.64    1.59
  -8  -3   5    5.39    1.75
  -8  -3   4   11.68    2.71
  -8  -3   3    1.16    1.46
  -8  -3   2    0.15    1.35
  -8  -3   0    7.69    2.29
  -8  -3  -1    0.04    1.47
  -8  -3  -2    1.87    2.30
   8   4  -8   42.44    5.19
   8   4  -7    6.86    2.00
  -8  -4   6    2.83    1.79
  -8  -4   5    5.94    2.20
  -8  -4   4    1.40    1.89
  -8  -4   3    0.00    1.94
  -8  -4   2    0.00    1.72
  -8  -4   1    0.00    1.40
  -8  -4   0    0.02    1.59
  -8  -4  -1    1.04    2.33
   8   5  -7   11.67    2.42
  -8  -5   6    0.07    1.57
  -8  -5   5    1.26    1.78
  -8  -5   4    2.05    1.63
  -8  -5   3    0.50    1.43
  -8  -5   2    1.96    2.18
  -8  -5   1    0.53    2.05
  -9   1   0    1.79    2.15
  -9   0   2    2.78    2.42
  -9   0   1    0.80    1.64
  -9   0   0    0.00    1.41
  -9  -1   3    0.51    2.05
  -9  -1   2    0.23    1.51
  -9  -1   1    0.03    1.58
   0   0  -2  239.14    1.93
   0   0  -3  752.56    9.01
   0   0  -4 2632.62   18.93
   0   0  -5   89.20    3.48
   0   0  -6  117.23    4.32
   0   0  -7   14.91    1.83
   0   0  -8   34.65    3.07
   0   0  -9    1.12    1.14
   0   0 -10    0.01    0.88
   0   0 -11    0.30    1.44
   0   0 -12    1.02    1.81
   0   0 -13    1.67    1.95
   0   1 -13    0.18    1.68
   0   1 -12    0.12    0.96
   0   1 -11   11.53    2.14
   0   1 -10   53.28    4.09
   0   1  -9  227.16    7.15
   0   1  -8  295.72    7.25
   0   1  -7  269.31    6.23
   0   1  -6  192.01    4.51
   0   1  -5   20.80    1.27
   0  -1   0    9.45    1.71
   0  -1  -1 1889.77   11.57
   0  -1  -2  960.61   10.97
   0  -1  -3    0.01    0.93
   0  -1  -4   66.32    3.10
   0  -1  -5  180.31    4.48
   0  -1  -6  117.64    4.45
   0  -1  -7  257.98    6.73
   0  -1  -8  161.51    5.95
   0  -1  -9   17.49    2.32
   0  -1 -10    1.02    1.09
   0  -1 -11    4.80    2.03
   0  -1 -12    7.73    2.51
   0   2 -13    9.10    2.12
   0   2 -12    4.33    2.04
   0   2 -11    1.14    1.43
   0   2 -10   17.22    2.28
   0   2  -9  103.75    4.26
   0   2  -8   30.07    2.25
   0   2  -7   11.44    1.34
   0  -2   2  891.83    7.17
   0  -2   1 2749.00   18.19
   0  -2   0 1383.75   11.14
   0  -2  -1  492.83    7.31
   0  -2  -2  445.64    6.26
   0  -2  -3 2953.12   24.31
   0  -2  -4   20.85    1.71
   0  -2  -5   64.55    3.24
   0  -2  -6  101.69    4.95
   0  -2  -7    5.69    1.37
   0  -2  -8   59.36    4.39
   0  -2  -9    5.98    1.46
   0  -2 -10    0.07    1.46
   0  -2 -11    0.77    1.82
   0  -2 -12    0.01    1.77
   0   3 -13   41.77    3.97
   0   3 -12    0.01    1.39
   0   3 -11    0.68    1.19
   0   3 -10    1.13    1.03
   0   3  -9   83.62    3.65
   0  -3   3   62.95    1.62
   0  -3   2    7.53    0.63
   0  -3   1  179.42    3.62
   0  -3   0  692.18    8.68
   0  -3  -1  623.78    9.28
   0  -3  -2    5.66    1.08
   0  -3  -3  354.57    7.26
   0  -3  -4  133.73    4.57
   0  -3  -5  126.06    5.02
   0  -3  -6    4.53    1.17
   0  -3  -7   58.09    4.07
   0  -3  -8    1.42    1.25
   0  -3  -9    0.94    1.10
   0  -3 -10    2.76    1.46
   0  -3 -11   16.97    3.02
   0   4 -13    4.35    1.90
   0   4 -12    0.25    0.94
   0   4 -11    1.15    1.24
   0   4 -10    3.25    0.98
   0  -4   3  254.09    4.85
   0  -4   2    7.69    0.96
   0  -4   1   43.82    2.12
   0  -4   0   88.66    3.68
   0  -4  -1  158.02    4.75
   0  -4  -2   49.45    3.12
   0  -4  -3  608.18   10.68
   0  -4  -4   85.98    4.23
   0  -4  -5    1.17    1.00
   0  -4  -6   60.94    3.97
   0  -4  -7    6.29    1.84
   0  -4  -8    0.46    1.42
   0  -4  -9    1.38    1.30
   0  -4 -10    2.95    2.04
   0  -4 -11    0.76    1.65
   0   5 -12    0.10    1.29
   0  -5   4   47.50    2.46
   0  -5   3  469.68    7.29
   0  -5   2  560.30    9.22
   0  -5   1   27.20    2.00
   0  -5   0   18.69    1.82
   0  -5  -1    0.21    0.99
   0  -5  -2   50.47    3.53
   0  -5  -3  101.22    5.03
   0  -5  -4   60.74    3.70
   0  -5  -5    0.04    1.24
   0  -5  -6    3.31    1.35
   0  -5  -7    8.62    2.09
   0  -5  -8    2.97    1.87
   0  -5  -9    0.37    1.84
   0  -5 -10   36.23    4.01
   0  -6   5  114.83    3.90
   0  -6   4  130.06    4.01
   0  -6   3   96.00    4.09
   0  -6   2    5.03    1.45
   0  -6   1   61.96    3.64
   0  -6  -1  176.54    6.16
   0  -6  -2  229.13    7.05
   0  -6  -3   73.37    4.57
   0  -6  -4   40.07    3.57
   0  -6  -5    5.84    1.80
   0  -6  -6    9.75    2.13
   0  -6  -7    9.45    2.15
   0  -6  -9    1.73    1.73
   0  -7   5    8.05    1.41
   0  -7   4   35.95    2.49
   0  -7   3  158.94    5.56
   0  -7   2    0.05    1.18
   0  -7   1   18.82    2.11
   0  -7   0  164.43    6.53
   0  -7  -1  442.80   10.59
   0  -7  -2   40.24    3.65
   0  -7  -3    0.00    0.98
   0  -7  -4   15.88    2.69
   0  -7  -5   52.93    4.49
   0  -7  -6    0.18    1.27
   0  -7  -7    3.44    2.21
   0  -7  -8    0.82    1.63
   0  -8   6   58.05    3.37
   0  -8   5   66.20    3.55
   0  -8   4    0.05    1.34
   0  -8   3  304.72    8.61
   0  -8   2  237.14    7.48
   0  -8   1   98.72    5.50
   0  -8   0    3.67    1.51
   0  -8  -1    7.13    1.99
   0  -8  -2   74.71    4.92
   0  -8  -3   14.76    2.66
   0  -8  -4    1.80    1.51
   0  -8  -5    9.86    2.25
   0  -8  -6    0.01    1.20
   0  -8  -7    0.01    1.46
   0  -9   6    0.02    1.12
   0  -9   5   45.25    3.34
   0  -9   4   45.37    3.67
   0  -9   3   41.76    3.55
   0  -9   2    8.55    2.13
   0  -9   1   45.16    3.67
   0  -9   0   24.59    3.09
   0  -9  -1    3.17    1.42
   0  -9  -2    1.66    1.68
   0  -9  -3    2.91    2.00
   0  -9  -4   16.06    3.05
   0  -9  -5    2.64    2.17
   0 -10   6    0.00    1.44
   0 -10   5    2.50    1.48
   0 -10   4   12.06    2.37
   0 -10   3   42.99    3.96
   0 -10   2    3.32    1.53
   0 -10   1    0.00    1.13
   0 -10   0    3.60    2.13
   0 -10  -1    8.73    2.15
   0 -10  -2    0.01    1.40
   0 -10  -3    0.01    1.94
   0 -11   7    1.82    1.82
   0 -11   6    0.30    1.28
   0 -11   5    0.78    1.89
   0 -11   4   44.75    3.99
   0 -11   3    0.09    1.88
   0 -11   2    8.50    2.48
   0 -11   1    4.63    2.25
   0 -11   0    0.15    1.93
   0 -11  -1    1.51    2.19
   0 -11  -2    6.48    2.61
   0 -12   7    1.57    1.98
   0 -12   6   12.15    2.69
   0 -12   5   28.69    3.86
   0 -12   4   19.32    3.04
   0 -12   3    0.03    1.38
   0 -12   2    0.00    1.55
   0 -12   1    0.00    1.47
   1 -12   1    0.20    1.96
   1 -12   2    0.56    2.07
   1 -12   3    0.56    1.62
   1 -12   4   37.39    3.88
   1 -12   5    8.83    2.45
   1 -11  -2    1.47    1.74
   1 -11  -1    0.97    1.58
   1 -11   0    5.78    2.25
   1 -11   1    1.85    1.97
   1 -11   2    2.33    1.56
   1 -11   3    0.66    1.86
   1 -11   4   17.24    2.77
   1 -11   5    2.00    1.84
   1 -10  -4    2.46    2.25
   1 -10  -3    7.00    2.45
   1 -10  -2    8.75    2.17
   1 -10  -1   10.27    2.61
   1 -10   0    0.00    1.75
   1 -10   1    0.00    1.07
   1 -10   2    0.00    1.04
   1 -10   3   53.82    4.04
   1 -10   4   68.53    4.48
   1 -10   5    4.37    1.84
   1 -10   6    0.00    1.33
   1  -9  -5    8.65    2.62
   1  -9  -4   15.56    2.81
   1  -9  -3    8.72    2.42
   1  -9  -2   12.54    2.38
   1  -9  -1   23.57    3.06
   1  -9   0    0.20    1.15
   1  -9   1   11.32    2.37
   1  -9   2   53.95    3.95
   1  -9   3   29.25    2.94
   1  -9   4    0.03    1.22
   1  -9   5   15.34    2.09
   1  -9   6    5.22    1.49
   1  -8  -7    1.17    2.21
   1  -8  -6    0.72    2.05
   1  -8  -5   38.90    4.26
   1  -8  -4   31.39    3.66
   1  -8  -3    3.30    1.77
   1  -8  -2    0.97    1.18
   1  -8  -1  281.67    9.02
   1  -8   0  133.03    6.20
   1  -8   1    0.03    0.99
   1  -8   2  148.47    5.58
   1  -8   3    9.42    1.66
   1  -8   4    0.09    1.05
   1  -8   5    6.99    1.37
   1  -8   6   87.66    3.75
   1  -7  -8    5.15    2.13
   1  -7  -7    8.37    2.70
   1  -7  -6    2.73    1.69
   1  -7  -5    2.20    1.79
   1  -7  -4   24.17    2.94
   1  -7  -3   47.99    3.96
   1  -7  -2    5.87    1.87
   1  -7  -1    6.12    1.44
   1  -7   0    8.73    1.96
   1  -7   1    8.19    1.85
   1  -7   2    1.91    0.88
   1  -7   3   11.29    1.74
   1  -7   4   21.67    2.05
   1  -7   5  124.31    3.99
   1  -6  -9    0.79    1.51
   1  -6  -8    1.33    1.90
   1  -6  -7    4.35    1.53
   1  -6  -6    0.01    1.35
   1  -6  -5    0.10    1.42
   1  -6  -4   52.52    3.85
   1  -6  -3   89.28    5.14
   1  -6  -2  249.52    7.97
   1  -6  -1    0.02    1.16
   1  -6   0   16.88    1.95
   1  -6   1  152.29    5.17
   1  -6   2  278.30    6.77
   1  -6   3   76.30    3.06
   1  -6   4   12.19    1.30
   1  -6   5  107.69    3.35
   1  -5 -10   10.10    2.70
   1  -5  -9    0.04    1.24
   1  -5  -8    5.14    1.93
   1  -5  -7   18.15    2.58
   1  -5  -6   19.84    2.87
   1  -5  -5    3.04    1.47
   1  -5  -4   23.77    2.49
   1  -5  -3    6.96    1.48
   1  -5  -2   36.85    2.73
   1  -5  -1  144.23    5.12
   1  -5   0  169.28    5.28
   1  -5   1    0.99    0.64
   1  -5   2  291.00    6.03
   1  -5   3  457.97    6.90
   1  -5   4   28.56    1.72
   1  -4 -11    0.01    1.95
   1  -4  -9   11.19    2.27
   1  -4  -8   14.44    2.62
   1  -4  -7    0.45    1.53
   1  -4  -6   29.47    3.02
   1  -4  -5    0.03    1.09
   1  -4  -4    0.26    0.79
   1  -4  -3  476.50    9.21
   1  -4  -2   82.43    3.59
   1  -4  -1  206.12    5.34
   1  -4   0  514.23    8.68
   1  -4   1   86.67    3.29
   1  -4   2  152.77    3.84
   1  -4   3   43.44    1.62
  -1   4  -9   33.44    2.42
  -1   4 -10    0.01    0.68
   1  -3 -11   43.90    4.57
   1  -3 -10    1.58    1.40
   1  -3  -9    2.52    1.29
   1  -3  -8    6.98    1.85
   1  -3  -7  141.90    6.16
   1  -3  -6   41.97    3.39
   1  -3  -5    4.36    1.54
   1  -3  -4   45.57    2.91
   1  -3  -3  887.57   11.71
   1  -3  -2   95.96    3.37
   1  -3  -1   22.49    1.68
   1  -3   0    5.50    0.72
   1  -3   1 1441.68   12.33
   1  -3   2  136.72    2.94
  -1   3  -8   10.07    1.33
  -1   3  -9  110.77    4.01
  -1   3 -10    2.32    1.21
  -1   3 -11    0.19    0.78
   1  -2 -12    0.65    1.99
   1  -2 -11    0.03    1.83
   1  -2 -10    5.43    1.83
   1  -2  -9    2.32    1.35
   1  -2  -8    7.09    1.82
   1  -2  -7    1.11    0.93
   1  -2  -6    0.86    0.82
   1  -2  -5    9.10    1.16
   1  -2  -4   11.42    1.23
   1  -2  -3  802.43    9.65
   1  -2  -2 1658.07   15.99
   1  -2  -1  972.23    8.82
   1  -2   0 2233.34   17.95
   1  -2   1  997.70    9.26
   1  -2   2  635.12    5.16
  -1   2  -6    3.30    0.74
  -1   2  -7    5.50    0.84
  -1   2  -8  220.45    5.81
  -1   2  -9    2.11    1.21
  -1   2 -10    0.63    1.25
  -1   2 -11    0.88    1.26
   1  -1 -13    0.00    2.01
   1  -1 -12    8.26    2.40
   1  -1 -11    1.02    1.34
   1  -1 -10    0.43    1.12
   1  -1  -9    1.28    1.29
   1  -1  -8  190.92    6.34
   1  -1  -7   55.53    3.35
   1  -1  -6  277.93    6.99
   1  -1  -5  650.43   10.84
   1  -1  -4   19.97    1.29
   1  -1  -3  299.08    6.58
   1  -1  -2   77.79    3.59
   1  -1  -1 1457.43    9.16
  -1   1  -3  307.60    4.48
  -1   1  -4   58.86    2.21
  -1   1  -5  244.37    4.56
  -1   1  -6  249.04    5.41
  -1   1  -7  260.41    6.51
  -1   1  -8  103.60    4.68
  -1   1  -9    6.08    1.56
  -1   1 -10    0.85    1.05
  -1   1 -11    0.48    1.29
   1   0 -13    0.00    1.82
   1   0 -12    0.39    1.56
   1   0 -11    2.23    1.51
   1   0 -10   12.79    2.48
   1   0  -9    1.88    1.50
   1   0  -8   55.89    3.54
   1   0  -7   12.99    1.84
   1   0  -6   51.80    2.78
   1   0  -5    5.56    1.21
   1   0  -4 1912.50   14.96
   1   0  -3 1303.31   12.44
  -1   0  -2    7.90    0.43
  -1   0  -3   69.31    1.32
  -1   0  -4  284.96    4.31
  -1   0  -5   34.98    2.05
  -1   0  -6   11.40    1.39
  -1   0  -7   38.84    2.49
  -1   0  -8  175.07    5.63
  -1   0  -9   16.71    2.21
  -1   0 -10    1.60    1.33
  -1   0 -11    1.97    1.60
   1   1 -13    3.28    1.83
   1   1 -12    0.00    1.18
   1   1 -11    4.05    1.80
   1   1 -10    0.05    0.92
   1   1  -9  139.82    5.62
   1   1  -8  118.36    4.62
   1   1  -7  113.03    3.97
   1   1  -6  234.49    5.22
  -1  -1   1  638.22    6.79
  -1  -1   0   61.83    0.83
  -1  -1  -1  217.70    2.83
  -1  -1  -2  116.10    3.56
  -1  -1  -3  713.22    9.02
  -1  -1  -4   10.12    1.00
  -1  -1  -5    3.91    0.90
  -1  -1  -6    1.53    0.88
  -1  -1  -7  138.45    5.52
  -1  -1  -8    1.30    1.35
  -1  -1  -9    8.41    1.75
  -1  -1 -10    6.69    1.89
  -1  -1 -11    0.53    1.53
  -1  -1 -12    3.24    1.84
   1   2 -14    0.00    1.18
   1   2 -13    2.74    2.03
   1   2 -12    1.84    1.62
   1   2 -11    1.05    1.48
   1   2 -10    2.68    1.12
   1   2  -9    6.79    1.67
   1   2  -8   12.44    1.55
  -1  -2   2  113.54    2.28
  -1  -2   1 3144.13   21.23
  -1  -2   0  781.49    8.47
  -1  -2  -1  264.45    4.86
  -1  -2  -2  257.27    5.04
  -1  -2  -3  151.76    4.14
  -1  -2  -4  440.25    7.56
  -1  -2  -5  201.05    5.81
  -1  -2  -6    0.11    0.76
  -1  -2  -7  205.30    6.36
  -1  -2  -8    7.92    1.68
  -1  -2  -9    0.70    1.26
  -1  -2 -10    5.13    1.50
  -1  -2 -11   20.45    2.98
  -1  -2 -12   10.23    2.23
   1   3 -14    0.79    2.09
   1   3 -13    4.60    1.76
   1   3 -12    0.99    1.42
   1   3 -11    7.71    1.55
   1   3 -10   28.83    2.52
  -1  -3   3  453.28    5.40
  -1  -3   2  576.44    7.68
  -1  -3   1   56.24    2.78
  -1  -3   0 2251.01   18.42
  -1  -3  -1 2759.99   23.21
  -1  -3  -2  272.14    6.07
  -1  -3  -3    9.73    1.37
  -1  -3  -4  209.33    6.03
  -1  -3  -5  154.00    5.51
  -1  -3  -6   61.12    3.66
  -1  -3  -7    7.79    1.66
  -1  -3  -8   15.40    2.35
  -1  -3  -9   15.60    2.35
  -1  -3 -10   44.72    4.17
  -1  -3 -11    4.82    2.15
   1   4 -14   22.67    3.37
   1   4 -13    2.38    1.40
   1   4 -12   12.40    1.95
   1   4 -11   14.68    1.98
  -1  -4   3  327.44    5.62
  -1  -4   2 2934.76   23.36
  -1  -4   0   15.72    1.86
  -1  -4  -1   10.50    1.58
  -1  -4  -2 2151.92   21.57
  -1  -4  -3    0.11    0.99
  -1  -4  -4    0.11    0.81
  -1  -4  -5    4.57    1.35
  -1  -4  -6    0.11    1.17
  -1  -4  -7    2.65    1.39
  -1  -4  -8    0.80    1.41
  -1  -4  -9    0.91    1.59
  -1  -4 -10    1.15    1.37
   1   5 -14   17.05    2.75
   1   5 -13    0.09    1.23
  -1  -5   4    1.64    0.58
  -1  -5   3   57.17    2.99
  -1  -5   2   22.21    1.70
  -1  -5   1  237.01    6.23
  -1  -5   0  135.27    4.91
  -1  -5  -1   10.89    1.53
  -1  -5  -2   53.88    3.45
  -1  -5  -3   20.42    2.21
  -1  -5  -4    0.03    1.01
  -1  -5  -5    0.13    1.25
  -1  -5  -6    1.28    1.07
  -1  -5  -7    4.11    1.60
  -1  -5  -8    1.51    1.54
  -1  -5  -9   10.93    2.65
   1   6 -14    9.79    2.47
  -1  -6   5   26.91    1.87
  -1  -6   4   43.22    2.82
  -1  -6   3   33.03    2.17
  -1  -6   2   25.23    2.05
  -1  -6   1    5.33    1.46
  -1  -6   0    7.56    1.44
  -1  -6  -1  126.55    5.39
  -1  -6  -2  111.81    5.30
  -1  -6  -3    1.28    1.01
  -1  -6  -4    0.46    1.01
  -1  -6  -5    6.92    1.94
  -1  -6  -6    0.01    1.14
  -1  -6  -7    2.74    1.42
  -1  -6  -8    2.82    2.20
  -1  -7   5    2.35    1.17
  -1  -7   4   12.64    1.54
  -1  -7   3   55.02    3.54
  -1  -7   2  126.21    5.21
  -1  -7   1   82.71    4.40
  -1  -7   0    0.08    1.03
  -1  -7  -1   74.58    4.39
  -1  -7  -2   13.74    2.31
  -1  -7  -3    3.76    1.37
  -1  -7  -4   26.75    3.24
  -1  -7  -5    9.54    2.18
  -1  -7  -6    4.36    1.64
  -1  -7  -7    1.42    1.45
  -1  -8   6  171.72    5.83
  -1  -8   5  166.86    5.63
  -1  -8   4    9.81    2.22
  -1  -8   3   31.98    2.78
  -1  -8   2  200.05    7.30
  -1  -8   1  228.62    7.79
  -1  -8   0   67.10    4.56
  -1  -8  -1   71.07    4.91
  -1  -8  -2   34.00    3.23
  -1  -8  -3    8.91    2.08
  -1  -8  -4    0.74    1.68
  -1  -8  -5   29.15    3.58
  -1  -8  -6    0.00    1.88
  -1  -9   6    0.01    1.02
  -1  -9   5   87.11    4.79
  -1  -9   4  326.88    9.41
  -1  -9   3    8.99    2.04
  -1  -9   2    0.00    1.56
  -1  -9   1    1.24    1.21
  -1  -9   0    0.15    1.54
  -1  -9  -1    0.42    1.62
  -1  -9  -2    0.23    1.23
  -1  -9  -3    5.32    2.14
  -1  -9  -4    2.89    2.02
  -1  -9  -5    5.43    2.40
  -1 -10   6   23.62    3.13
  -1 -10   5   11.75    2.12
  -1 -10   4   40.85    3.52
  -1 -10   3    6.52    2.18
  -1 -10   2    6.95    2.33
  -1 -10   1    8.04    1.98
  -1 -10   0   18.36    2.77
  -1 -10  -1   41.51    4.28
  -1 -10  -2   36.05    4.21
  -1 -10  -3    8.81    2.34
  -1 -11   7    0.01    1.95
  -1 -11   6    3.64    2.09
  -1 -11   5   39.51    4.03
  -1 -11   4    7.71    2.47
  -1 -11   3    0.11    1.98
  -1 -11   2   18.22    2.89
  -1 -11   1   35.73    4.10
  -1 -11   0   10.52    2.84
  -1 -11  -1    0.00    1.95
  -1 -12   7    2.48    1.81
  -1 -12   6    1.35    2.25
  -1 -12   5   24.68    3.70
  -1 -12   4    2.75    2.44
  -1 -12   3   11.00    2.55
  -1 -12   2    0.00    1.53
   2 -12   1    0.00    1.95
   2 -11  -2    0.01    2.10
   2 -11  -1    0.02    1.84
   2 -11   0    0.60    1.41
   2 -11   1    2.26    1.92
   2 -11   2    0.00    1.72
   2 -10  -4    0.00    1.97
   2 -10  -3    0.17    1.95
   2 -10  -2    1.40    1.43
   2 -10  -1    0.00    1.72
   2 -10   0    2.29    1.86
   2 -10   1    0.00    1.49
   2 -10   2    2.68    1.80
   2 -10   3  126.75    6.06
   2  -9  -5   20.42    3.46
   2  -9  -4    3.30    2.08
   2  -9  -3    1.81    1.82
   2  -9  -2    6.05    2.07
   2  -9  -1   11.26    2.38
   2  -9   0    0.00    1.12
   2  -9   1    0.03    1.47
   2  -9   2    2.74    1.49
   2  -9   3    7.78    1.90
   2  -8  -7    0.00    2.08
   2  -8  -6    4.72    2.44
   2  -8  -5    4.25    2.23
   2  -8  -4   15.36    2.81
   2  -8  -3    7.58    1.86
   2  -8  -2   10.12    1.98
   2  -8  -1    8.61    2.04
   2  -8   0   15.09    2.32
   2  -8   1   36.44    3.01
   2  -8   2   81.52    4.38
   2  -8   3   54.06    3.53
   2  -8   4   74.25    3.45
   2  -7  -8    1.35    1.58
   2  -7  -7    0.16    1.34
   2  -7  -6   47.69    4.40
   2  -7  -5    1.22    1.32
   2  -7  -4    0.83    1.28
   2  -7  -3    9.18    2.22
   2  -7  -2  335.32    9.78
   2  -7  -1    5.16    1.41
   2  -7   0    1.77    1.35
   2  -7   1    0.04    1.06
   2  -7   2   21.33    2.10
   2  -7   3   10.16    1.48
   2  -7   4   11.52    1.45
   2  -7   5   18.98    1.57
   2  -6  -9    3.27    2.52
   2  -6  -8    3.31    2.14
   2  -6  -7    1.43    1.82
   2  -6  -6    6.49    1.98
   2  -6  -5   32.34    3.15
   2  -6  -4   39.47    3.34
   2  -6  -3   81.73    4.55
   2  -6  -2    3.56    1.54
   2  -6  -1    5.79    1.63
   2  -6   0   22.97    2.20
   2  -6   1    7.93    1.52
   2  -6   2  190.83    5.30
   2  -6   3   98.73    3.27
   2  -6   4    7.35    1.13
   2  -5 -10    8.51    2.67
   2  -5  -9    6.50    2.38
   2  -5  -8    5.07    1.59
   2  -5  -7    2.76    1.43
   2  -5  -6    1.75    1.54
   2  -5  -5    0.01    1.16
   2  -5  -4   34.97    2.80
   2  -5  -3  478.74   10.54
   2  -5  -2   19.27    2.13
   2  -5  -1  407.16    8.70
   2  -5   0  856.29   12.28
   2  -5   1  402.07    7.48
   2  -5   2   27.13    1.73
   2  -5   3   56.50    2.12
   2  -5   4   85.05    2.54
   2  -4 -11    1.51    1.73
   2  -4 -10    0.00    1.72
   2  -4  -9    1.65    1.74
   2  -4  -8    0.75    1.57
   2  -4  -7    1.49    1.17
   2  -4  -6   22.18    2.65
   2  -4  -5    5.11    1.27
   2  -4  -4   20.63    2.15
   2  -4  -3  642.41   11.03
   2  -4  -2  323.60    6.96
   2  -4  -1   10.86    1.61
   2  -4   0   21.13    2.02
   2  -4   1  110.64    3.11
   2  -4   2   68.78    2.01
   2  -4   3   41.87    1.67
   2  -3 -11    0.50    1.50
   2  -3 -10    2.72    2.11
   2  -3  -9    0.11    1.27
   2  -3  -8   24.96    3.22
   2  -3  -7   69.98    4.56
   2  -3  -6    5.19    1.22
   2  -3  -5    2.08    1.28
   2  -3  -4  213.84    6.28
   2  -3  -3   15.43    1.56
   2  -3  -2   85.69    3.34
   2  -3  -1  232.64    4.93
   2  -3   0   25.41    1.61
   2  -3   1   39.93    1.78
   2  -3   2  954.56    7.77
  -2   3  -6    0.01    0.56
  -2   3  -7   11.55    1.20
   2  -2 -12    3.90    2.10
   2  -2 -11    0.00    1.32
   2  -2 -10    0.07    1.14
   2  -2  -9    2.46    1.44
   2  -2  -8   17.54    2.16
   2  -2  -7   29.59    2.82
   2  -2  -6  143.31    4.70
   2  -2  -5   39.44    2.80
   2  -2  -4  312.55    6.65
   2  -2  -3   23.31    1.20
   2  -2  -2  312.46    5.72
   2  -2  -1   17.72    0.76
   2  -2   0 6805.14   41.22
  -2   2  -3    0.03    0.27
  -2   2  -4   66.81    1.58
  -2   2  -5   18.26    1.08
  -2   2  -6   13.22    1.16
  -2   2  -7   59.50    2.95
  -2   2  -8  249.74    5.67
   2  -1 -11    0.90    1.70
   2  -1 -10   25.55    2.75
   2  -1  -9  127.42    5.90
   2  -1  -8   44.87    3.48
   2  -1  -7    0.78    1.32
   2  -1  -6    8.12    1.21
   2  -1  -5   52.37    3.12
   2  -1  -4  400.05    6.29
   2  -1  -3  100.04    3.65
   2  -1  -2  236.94    3.01
   2  -1  -1  443.73    6.01
   2  -1   0 1358.34   12.61
  -2   1  -3   16.57    1.23
  -2   1  -4  354.13    4.43
  -2   1  -5  262.55    4.71
  -2   1  -6  130.58    3.56
  -2   1  -7   83.39    3.27
  -2   1  -8   63.12    3.07
   2   0 -13    0.01    1.68
   2   0 -12    2.04    1.88
   2   0 -11    4.66    1.98
   2   0 -10   10.74    2.58
   2   0  -9    6.23    1.90
   2   0  -8   83.96    4.19
   2   0  -7  205.27    5.85
   2   0  -6  531.34    8.66
   2   0  -5  831.78   10.14
   2   0  -4    1.59    0.98
  -2   0  -1  258.40    2.16
  -2   0  -2   15.16    1.52
  -2   0  -3  104.77    2.07
  -2   0  -4   25.75    1.17
  -2   0  -5   24.95    1.81
  -2   0  -6    1.10    0.79
  -2   0  -7   73.81    3.53
  -2   0  -8  112.89    4.78
  -2   0  -9   43.77    3.21
   2   1 -13    3.33    2.33
   2   1 -12    6.23    1.97
   2   1 -11    0.93    1.65
   2   1 -10    2.65    1.46
   2   1  -9  482.58   10.13
   2   1  -8   92.85    4.07
   2   1  -7    2.64    1.12
  -2  -1   0    9.73    0.43
  -2  -1  -1   10.45    1.22
  -2  -1  -2    2.46    0.98
  -2  -1  -3  504.96    7.41
  -2  -1  -4   25.16    1.54
  -2  -1  -5   17.62    1.44
  -2  -1  -6    7.04    1.21
  -2  -1  -7  168.70    5.37
  -2  -1  -8    6.05    1.31
  -2  -1  -9    0.00    1.15
   2   2 -14    1.90    2.46
   2   2 -13    9.17    2.52
   2   2 -12    4.69    1.95
   2   2 -11    4.96    1.77
   2   2 -10    6.65    1.80
   2   2  -9    0.01    1.26
  -2  -2   1  443.31    6.11
  -2  -2   0 1477.05   12.60
  -2  -2  -1 1741.17   15.61
  -2  -2  -2  545.18    7.86
  -2  -2  -3  290.77    6.19
  -2  -2  -4  115.46    3.89
  -2  -2  -5   28.21    2.24
  -2  -2  -6   79.06    3.85
  -2  -2  -7   11.60    1.83
  -2  -2  -8    4.81    1.46
  -2  -2  -9    8.65    1.85
   2   3 -14    4.18    2.35
   2   3 -13    7.67    2.28
   2   3 -12    6.65    1.90
   2   3 -11    2.32    1.56
  -2  -3   2  668.50    8.83
  -2  -3   1 1392.98   12.67
  -2  -3   0   32.64    2.24
  -2  -3  -1  119.32    4.13
  -2  -3  -2   18.12    1.60
  -2  -3  -3    7.91    1.42
  -2  -3  -4    5.08    1.31
  -2  -3  -5    2.39    0.93
  -2  -3  -6    4.89    1.13
  -2  -3  -7    0.70    1.12
  -2  -3  -8    0.00    0.85
  -2  -3  -9    0.87    1.06
  -2  -3 -10    5.30    1.87
   2   4 -14   13.04    2.70
   2   4 -13    0.01    1.68
   2   4 -12    5.18    1.56
  -2  -4   3    3.38    0.97
  -2  -4   2   34.84    2.13
  -2  -4   1   14.09    1.31
  -2  -4   0    3.05    0.73
  -2  -4  -1   15.42    1.76
  -2  -4  -2  372.65    8.09
  -2  -4  -3   22.55    2.06
  -2  -4  -4    4.03    1.48
  -2  -4  -5    2.72    1.48
  -2  -4  -6    7.77    1.76
  -2  -4  -7    1.75    1.08
  -2  -4  -8    4.92    1.92
  -2  -4  -9    7.74    2.28
  -2  -4 -10    7.36    2.37
   2   5 -14    0.00    1.30
   2   5 -13    5.05    1.79
  -2  -5   3   31.74    2.06
  -2  -5   2    4.10    1.16
  -2  -5   1   16.02    1.85
  -2  -5   0    0.89    1.06
  -2  -5  -1   68.41    3.84
  -2  -5  -2   70.95    3.72
  -2  -5  -3    9.88    1.80
  -2  -5  -4    0.17    1.09
  -2  -5  -5    5.09    1.49
  -2  -5  -6    0.05    0.95
  -2  -5  -7    0.07    1.44
  -2  -5  -8    2.64    1.56
  -2  -5  -9   10.72    2.24
   2   6 -14    0.00    1.74
  -2  -6   5   59.10    3.56
  -2  -6   4  155.12    5.08
  -2  -6   3   72.78    3.46
  -2  -6   2    1.71    1.27
  -2  -6   1   10.39    1.64
  -2  -6   0   10.40    1.57
  -2  -6  -1  178.52    6.27
  -2  -6  -2   49.10    3.40
  -2  -6  -3   28.57    2.94
  -2  -6  -4    1.74    1.28
  -2  -6  -5    4.95    1.54
  -2  -6  -6    0.01    1.22
  -2  -6  -7    1.64    1.23
  -2  -6  -8    0.00    1.73
  -2  -7   5   74.48    3.49
  -2  -7   4   19.92    2.35
  -2  -7   3   26.31    2.70
  -2  -7   2    0.03    1.27
  -2  -7   1    1.57    1.10
  -2  -7   0    4.52    1.65
  -2  -7  -1    5.39    1.73
  -2  -7  -2    0.12    1.04
  -2  -7  -3    3.26    1.62
  -2  -7  -4    0.91    1.10
  -2  -7  -5    1.74    1.24
  -2  -7  -6    1.48    1.69
  -2  -7  -7    0.31    1.74
  -2  -8   6    1.07    1.40
  -2  -8   5   14.56    1.88
  -2  -8   4   60.16    4.10
  -2  -8   3   10.35    2.05
  -2  -8   2    0.56    1.46
  -2  -8   1    0.79    1.16
  -2  -8   0   75.91    4.56
  -2  -8  -1    6.39    1.97
  -2  -8  -2    0.89    1.14
  -2  -8  -3    0.00    1.16
  -2  -8  -4   23.82    3.21
  -2  -8  -5    2.45    1.94
  -2  -8  -6    0.33    1.85
  -2  -9   6   18.39    2.70
  -2  -9   5    8.70    1.81
  -2  -9   4   91.79    5.29
  -2  -9   3    0.02    1.06
  -2  -9   2    1.46    1.26
  -2  -9   1    0.11    1.15
  -2  -9   0    6.03    2.04
  -2  -9  -1    2.95    1.45
  -2  -9  -2   11.90    2.56
  -2  -9  -4    0.61    1.38
  -2 -10   6    0.08    1.14
  -2 -10   5   18.53    2.79
  -2 -10   4    2.11    1.95
  -2 -10   3    0.00    1.73
  -2 -10   2   10.03    2.26
  -2 -10   1   23.59    3.50
  -2 -10   0   29.21    3.58
  -2 -10  -1    0.80    1.80
  -2 -10  -2    0.45    1.80
  -2 -11   6    0.02    1.33
  -2 -11   5    7.65    2.17
  -2 -11   4   81.51    5.78
  -2 -11   3   38.21    4.15
  -2 -11   2    0.00    1.48
  -2 -11   1   13.44    3.11
  -2 -11   0   15.15    2.78
  -2 -12   7    4.62    2.62
  -2 -12   6    0.76    1.64
  -2 -12   5    1.12    2.36
  -2 -12   4   21.90    3.82
  -2 -12   3   14.72    3.09
   3 -10  -3    1.67    1.51
   3 -10  -2    0.00    1.72
   3 -10  -1    3.31    1.93
   3  -9  -5    8.48    2.31
   3  -9  -4    3.58    2.13
   3  -9  -3    2.47    1.48
   3  -9  -2   24.26    3.20
   3  -9  -1    1.58    1.68
   3  -9   0   12.72    2.42
   3  -8  -6    6.72    2.49
   3  -8  -5   12.29    2.70
   3  -8  -4    3.35    1.91
   3  -8  -3    0.01    1.16
   3  -8  -2   70.57    4.84
   3  -8  -1   11.60    2.19
   3  -8   0   11.70    2.07
   3  -8   1   78.49    4.41
   3  -7  -8    1.26    2.01
   3  -7  -7    3.12    1.55
   3  -7  -6    0.00    1.57
   3  -7  -5    3.69    1.78
   3  -7  -4    7.00    1.92
   3  -7  -3   19.01    2.67
   3  -7  -2   35.94    3.11
   3  -7  -1    1.64    1.38
   3  -7   0    1.96    1.39
   3  -7   1    0.10    1.10
   3  -6  -9    0.28    1.68
   3  -6  -8    0.03    1.36
   3  -6  -7    1.89    1.58
   3  -6  -6    2.69    1.76
   3  -6  -5    1.73    1.56
   3  -6  -4    0.55    1.48
   3  -6  -3   42.24    3.22
   3  -6  -2    9.99    1.81
   3  -6  -1    0.57    1.15
   3  -6   0    2.53    1.24
   3  -6   1   10.14    1.62
   3  -6   2   18.37    1.81
   3  -5 -10    0.69    1.55
   3  -5  -9    0.48    1.36
   3  -5  -8    0.00    1.63
   3  -5  -7    0.37    1.55
   3  -5  -6    0.44    1.42
   3  -5  -5    5.83    1.75
   3  -5  -4   39.79    2.95
   3  -5  -3  139.14    5.26
   3  -5  -2   77.04    3.88
   3  -5  -1   17.47    1.95
   3  -5   0    5.65    1.25
   3  -5   1   62.53    2.80
   3  -5   2    1.58    0.68
   3  -4 -10    4.58    1.88
   3  -4  -9    2.99    1.62
   3  -4  -8    2.23    1.34
   3  -4  -7    0.73    1.56
   3  -4  -6    4.31    1.35
   3  -4  -5    0.64    1.33
   3  -4  -4    2.23    0.99
   3  -4  -3    9.77    1.38
   3  -4  -2    1.99    0.69
   3  -4  -1    0.07    0.78
   3  -4   0   74.95    3.18
   3  -4   1   91.96    3.05
   3  -4   2   23.77    1.11
   3  -3 -11    1.05    2.16
   3  -3 -10    0.47    1.84
   3  -3  -9    0.11    1.13
   3  -3  -8   29.61    3.08
   3  -3  -7    0.16    1.21
   3  -3  -6    1.78    1.23
   3  -3  -5    6.40    1.61
   3  -3  -4  348.97    7.49
   3  -3  -3   36.20    2.18
   3  -3  -2   12.43    1.26
   3  -3  -1  146.78    4.02
   3  -3   0  202.48    4.18
   3  -3   1  191.75    3.33
   3  -2 -12    2.49    2.35
   3  -2 -11    0.01    1.25
   3  -2 -10    2.76    1.54
   3  -2  -9    4.91    1.47
   3  -2  -8   50.11    3.65
   3  -2  -7   38.00    2.81
   3  -2  -6    0.40    0.71
   3  -2  -5   17.48    2.36
   3  -2  -4   15.62    2.05
   3  -2  -3    0.08    0.74
   3  -2  -2   35.50    2.38
   3  -2  -1   27.94    1.84
   3  -2   0  125.83    2.23
   3  -1 -12    2.52    1.65
   3  -1 -11    2.83    1.71
   3  -1 -10   10.30    2.08
   3  -1  -9   56.67    4.46
   3  -1  -8  105.64    5.48
   3  -1  -7   34.22    2.73
   3  -1  -6   10.52    1.71
   3  -1  -5    7.65    1.54
   3  -1  -4   18.55    1.90
   3  -1  -3  363.09    4.94
   3  -1  -2  266.52    5.03
   3  -1  -1  396.44    3.85
   3  -1   0  110.69    1.24
  -3   1  -3  310.60    3.10
  -3   1  -4    0.00    0.43
   3   0 -13    1.38    1.55
   3   0 -12    0.01    1.42
   3   0 -11    5.39    1.88
   3   0 -10   20.56    2.93
   3   0  -9    0.02    1.44
   3   0  -8   15.35    1.99
   3   0  -7   17.59    1.81
   3   0  -6   42.55    2.47
   3   0  -5    0.00    0.55
  -3   0  -1   35.44    1.41
  -3   0  -2   57.40    1.92
  -3   0  -3  477.11    5.53
  -3   0  -4  402.41    6.38
  -3   0  -5  103.73    3.00
   3   1 -13    1.83    1.86
   3   1 -12    4.55    2.11
   3   1 -11    0.02    1.21
   3   1 -10   24.36    2.91
   3   1  -9   63.93    3.85
   3   1  -8   32.50    2.73
   3   1  -7   33.72    2.28
  -3  -1   0  728.40    6.58
  -3  -1  -1  690.67    7.41
  -3  -1  -2   55.62    1.90
  -3  -1  -3   23.18    1.68
  -3  -1  -4    3.81    1.08
  -3  -1  -5   16.15    1.47
  -3  -1  -6   12.78    1.60
   3   2 -13    3.05    1.87
   3   2 -12    0.29    1.31
   3   2 -11   14.16    2.19
   3   2 -10   94.21    4.95
   3   2  -9    3.85    1.56
  -3  -2   1  342.71    4.70
  -3  -2   0    8.32    0.78
  -3  -2  -1  116.01    3.40
  -3  -2  -2  102.53    3.40
  -3  -2  -3   47.44    2.40
  -3  -2  -4    8.31    1.21
  -3  -2  -5  136.56    4.75
  -3  -2  -6  304.52    7.46
  -3  -2  -7    3.96    1.27
   3   3 -12    4.98    1.69
   3   3 -11    3.22    1.73
  -3  -3   2  941.45   10.46
  -3  -3   1  247.84    4.72
  -3  -3   0   48.81    2.61
  -3  -3  -1    4.82    0.95
  -3  -3  -2  315.13    6.66
  -3  -3  -3  108.57    4.06
  -3  -3  -4    4.48    1.25
  -3  -3  -5    3.95    1.28
  -3  -3  -6    4.28    1.35
  -3  -3  -7   17.69    2.26
   3   4 -14   13.98    2.70
   3   4 -12    3.45    1.52
  -3  -4   3  376.52    6.70
  -3  -4   2    0.96    0.91
  -3  -4   1   11.20    1.38
  -3  -4   0    0.41    0.85
  -3  -4  -1  116.48    4.31
  -3  -4  -2  113.45    4.46
  -3  -4  -3    0.72    0.77
  -3  -4  -4    2.67    1.26
  -3  -4  -5    0.03    0.96
  -3  -4  -6   27.47    2.60
  -3  -4  -7   15.87    2.15
   3   5 -14    0.00    2.09
   3   5 -13    0.00    1.38
  -3  -5   4    0.10    1.01
  -3  -5   3  223.10    6.01
  -3  -5   2   29.33    2.04
  -3  -5   1   33.23    2.59
  -3  -5   0    3.35    1.30
  -3  -5  -1  480.42    9.94
  -3  -5  -2   17.39    1.93
  -3  -5  -3    4.72    1.35
  -3  -5  -4    9.22    1.80
  -3  -5  -5   14.89    2.14
  -3  -5  -7    0.49    1.02
  -3  -6   4    3.20    1.10
  -3  -6   3    0.08    1.13
  -3  -6   2  196.32    6.03
  -3  -6   1  239.48    6.96
  -3  -6   0   90.64    4.57
  -3  -6  -1   73.91    4.21
  -3  -6  -2    2.55    1.35
  -3  -6  -3    1.25    1.34
  -3  -6  -4    0.00    1.09
  -3  -6  -5    2.44    1.20
  -3  -6  -6    0.31    1.04
  -3  -6  -7    0.36    1.51
  -3  -7   5    8.62    1.78
  -3  -7   4   57.31    3.62
  -3  -7   3    3.23    1.27
  -3  -7   2    1.90    1.45
  -3  -7   1    9.05    1.94
  -3  -7   0   56.35    3.90
  -3  -7  -1    6.29    1.74
  -3  -7  -2    6.00    1.77
  -3  -7  -3   13.57    2.22
  -3  -7  -4   10.29    2.13
  -3  -7  -5    0.00    1.02
  -3  -7  -6    0.00    1.53
  -3  -8   5    0.04    0.90
  -3  -8   4    8.58    2.02
  -3  -8   3    6.72    1.94
  -3  -8   2    3.26    1.38
  -3  -8   1    3.67    1.44
  -3  -8   0   39.37    3.55
  -3  -8  -1    7.87    1.71
  -3  -8  -2    8.05    2.16
  -3  -8  -3    6.42    2.03
  -3  -8  -4    7.64    2.13
  -3  -8  -5    1.00    1.71
  -3  -9   6    0.36    1.62
  -3  -9   5   46.89    3.75
  -3  -9   4   20.76    2.92
  -3  -9   3    4.66    1.60
  -3  -9   2    4.55    1.70
  -3  -9   1    0.00    1.59
  -3  -9   0   12.09    2.60
  -3  -9  -1    6.27    1.83
  -3  -9  -2    4.74    1.70
  -3  -9  -3    1.82    1.76
  -3 -10   6   28.76    3.33
  -3 -10   5   16.86    2.80
  -3 -10   4   18.01    2.79
  -3 -10   3    0.40    1.44
  -3 -10   2    2.22    2.00
  -3 -10   1   24.34    3.51
  -3 -10  -1    0.56    1.39
  -3 -10  -2    0.79    2.01
  -3 -11   6   23.05    3.70
  -3 -11   5   49.27    4.69
  -3 -11   4    8.77    2.44
  -3 -11   3   17.31    3.15
  -3 -11   2    4.03    1.91
  -3 -11   1    0.03    1.92
   4  -9  -4    0.00    1.85
   4  -8  -6    7.49    2.23
   4  -8  -5    3.43    2.08
   4  -8  -4    1.95    1.88
   4  -8  -3    4.04    1.57
   4  -7  -7   20.21    3.29
   4  -7  -6    0.49    1.17
   4  -7  -5    4.90    1.80
   4  -7  -4   37.14    3.56
   4  -7  -3  161.27    7.01
   4  -7  -2   31.96    3.34
   4  -6  -8    0.20    1.73
   4  -6  -7    1.77    1.82
   4  -6  -6    8.28    2.06
   4  -6  -5    0.01    1.35
   4  -6  -4    3.67    1.66
   4  -6  -3    3.68    1.54
   4  -6  -2    0.00    1.14
   4  -5  -9    0.85    1.90
   4  -5  -8    0.99    1.34
   4  -5  -7    1.14    1.57
   4  -5  -6    2.96    1.38
   4  -5  -5   34.81    3.11
   4  -5  -4  199.91    6.89
   4  -5  -3   21.44    2.36
   4  -5  -2   88.50    4.05
   4  -5  -1  142.84    4.97
   4  -4 -10    0.01    1.96
   4  -4  -9    1.93    1.50
   4  -4  -8   20.14    2.99
   4  -4  -7   11.60    2.28
   4  -4  -6    4.73    1.76
   4  -4  -5    5.90    1.70
   4  -4  -4   60.78    3.76
   4  -4  -3   46.54    2.81
   4  -4  -2   32.96    2.34
   4  -4  -1    0.45    0.87
   4  -3 -11    1.56    2.22
   4  -3 -10    3.61    1.66
   4  -3  -9    2.54    1.54
   4  -3  -8   22.24    2.83
   4  -3  -7    0.08    1.19
   4  -3  -6    0.89    1.01
   4  -3  -5    2.11    1.22
   4  -3  -4   77.28    3.76
   4  -3  -3   35.93    2.18
   4  -3  -2   39.35    2.42
   4  -3  -1   49.43    2.34
   4  -3   0  143.32    3.32
   4  -2 -11    0.00    1.83
   4  -2 -10    0.41    1.21
   4  -2  -9    7.84    1.72
   4  -2  -8    9.41    1.68
   4  -2  -7    0.00    1.25
   4  -2  -6    7.97    1.36
   4  -2  -5   21.30    2.42
   4  -2  -4    3.28    1.31
   4  -2  -3    6.79    1.48
   4  -2  -2   13.49    1.70
   4  -2  -1  362.35    5.11
   4  -2   0   73.67    1.72
   4  -1 -12    1.08    1.75
   4  -1 -11    3.31    1.55
   4  -1 -10   13.47    2.57
   4  -1  -9    9.36    2.38
   4  -1  -8   10.44    1.86
   4  -1  -7   13.82    2.03
   4  -1  -6    0.01    0.71
   4  -1  -5   54.23    2.66
   4  -1  -4    1.39    0.64
   4  -1  -3   30.51    1.36
   4  -1  -2    0.10    0.61
   4  -1  -1 2214.18   16.60
   4  -1   0  168.42    2.10
   4   0 -12    8.78    2.34
   4   0 -11   17.58    3.01
   4   0 -10   22.05    2.77
   4   0  -9   53.47    3.74
   4   0  -8   31.13    2.77
   4   0  -7   35.94    2.52
   4   0  -6   30.16    2.31
   4   0  -5    0.04    0.45
   4   1 -13    0.52    2.38
   4   1 -12    2.49    1.76
   4   1 -11   10.43    2.47
   4   1 -10   93.57    5.12
   4   1  -9   12.26    1.94
   4   1  -8   11.33    1.65
  -4  -1  -1   18.45    1.11
  -4  -1  -2   28.99    1.50
   4   2 -13    0.05    2.19
   4   2 -12    2.20    1.92
   4   2 -11    0.25    1.18
   4   2 -10   57.59    4.08
  -4  -2   0   43.94    2.10
  -4  -2  -1    1.59    0.70
  -4  -2  -2   67.94    2.66
  -4  -2  -3  112.86    3.71
   4   3 -13    0.00    1.45
   4   3 -12    1.02    1.90
   4   3 -11    1.65    1.71
  -4  -3   1   22.91    1.86
  -4  -3   0    2.48    0.95
  -4  -3  -1   25.60    1.79
  -4  -3  -2   80.49    3.40
  -4  -3  -3    0.70    1.13
  -4  -3  -4   28.22    2.32
   4   4 -13    0.00    2.18
   4   4 -12    0.03    1.28
  -4  -4   2    2.88    0.92
  -4  -4   1    0.59    0.91
  -4  -4   0   17.55    1.87
  -4  -4  -1    3.24    1.21
  -4  -4  -2   88.19    3.89
  -4  -4  -3   43.40    2.95
  -4  -4  -4    2.66    1.27
  -4  -5   3    7.75    1.69
  -4  -5   2    8.59    1.53
  -4  -5   1    3.32    0.99
  -4  -5   0    3.60    1.34
  -4  -5  -1   82.20    3.98
  -4  -5  -2    5.44    1.44
  -4  -5  -3    2.01    0.95
  -4  -5  -4    0.42    1.16
  -4  -6   4    3.90    1.49
  -4  -6   3   27.39    2.34
  -4  -6   2    0.57    0.97
  -4  -6   1    0.33    1.12
  -4  -6   0   79.97    4.10
  -4  -6  -1    2.58    1.34
  -4  -6  -2    2.26    1.35
  -4  -6  -3    4.98    1.55
  -4  -6  -4    0.60    1.31
  -4  -6  -5    1.51    1.49
  -4  -7   4    0.49    0.97
  -4  -7   3    1.90    1.11
  -4  -7   2    0.00    0.90
  -4  -7   1    1.19    1.43
  -4  -7   0   59.72    4.03
  -4  -7  -1    5.91    1.78
  -4  -7  -2   12.38    2.28
  -4  -7  -3    0.40    1.00
  -4  -7  -4    1.25    1.56
  -4  -7  -5    2.68    1.71
  -4  -8   5    3.30    1.70
  -4  -8   4    6.92    1.94
  -4  -8   3    0.80    1.68
  -4  -8   2    1.20    1.20
  -4  -8   1    2.14    1.68
  -4  -8   0   18.59    2.48
  -4  -8  -1    1.16    1.19
  -4  -8  -2    0.51    1.49
  -4  -8  -3    2.95    1.32
  -4  -8  -4    2.76    1.71
  -4  -9   5   36.59    3.72
  -4  -9   4   28.19    3.34
  -4  -9   3    8.55    2.37
  -4  -9   2    2.61    1.50
  -4  -9   1   37.63    3.77
  -4  -9   0    0.59    1.32
  -4  -9  -1    0.00    1.54
  -4  -9  -2    0.03    1.47
  -4 -10   5    5.21    2.22
  -4 -10   4    2.95    2.13
  -4 -10   3    1.77    2.16
  -4 -10   2    1.34    2.01
  -4 -10   1    0.07    1.73
  -4 -10   0    1.23    1.51
  -4 -11   5   31.00    3.64
  -4 -11   4    0.06    2.19
  -4 -11   3    3.01    2.36
   5  -7  -6    0.82    1.69
   5  -6  -7    1.68    1.65
   5  -6  -6    2.54    1.70
   5  -6  -5    0.09    1.42
   5  -5  -9    0.73    1.89
   5  -5  -8    0.50    1.24
   5  -5  -7    1.40    1.48
   5  -5  -6    0.01    1.01
   5  -5  -5    0.42    0.99
   5  -5  -4   44.65    3.26
   5  -4  -9    0.00    1.27
   5  -4  -8    2.62    1.81
   5  -4  -7    2.88    1.61
   5  -4  -6   17.97    2.49
   5  -4  -5    4.57    1.49
   5  -4  -4   83.99    4.40
   5  -3 -10    1.72    1.57
   5  -3  -9    0.00    1.58
   5  -3  -8    6.64    1.64
   5  -3  -7    2.58    1.11
   5  -3  -6   32.10    2.90
   5  -3  -5   80.83    3.77
   5  -3  -4   50.09    2.80
   5  -3  -3  101.66    3.88
   5  -2 -11    0.57    1.88
   5  -2 -10    1.29    1.65
   5  -2  -9   47.28    3.74
   5  -2  -8    1.21    1.38
   5  -2  -7    5.50    1.69
   5  -2  -6   24.79    2.69
   5  -2  -5    0.16    1.07
   5  -2  -4    1.20    1.05
   5  -2  -3   39.74    2.55
   5  -1 -11    6.19    1.99
   5  -1 -10    6.31    2.26
   5  -1  -9   18.01    2.71
   5  -1  -8    0.00    1.09
   5  -1  -7    2.59    1.10
   5  -1  -6   19.92    2.01
   5  -1  -5   22.94    1.92
   5  -1  -4    0.37    0.67
   5  -1  -3    5.28    0.97
   5  -1  -2   64.63    2.06
   5   0 -12    1.32    2.24
   5   0 -11    0.27    1.83
   5   0 -10   18.63    2.87
   5   0  -9   12.42    2.22
   5   0  -8    0.00    1.14
   5   0  -7    0.00    0.97
   5   0  -6    0.17    0.74
   5   0  -5    0.19    0.84
   5   1 -12    0.00    2.00
   5   1 -11    0.00    1.31
   5   1 -10    5.71    1.89
   5   1  -9    3.99    1.37
   5   1  -8    0.00    1.03
   5   2 -12    4.87    2.32
   5   2 -11   29.80    3.48
   5   2 -10   23.04    2.91
   5   3 -12    0.04    1.99
   5   3 -11    0.54    1.83
  -5  -3   0   37.60    2.20
  -5  -4   1  172.45    4.87
  -5  -4   0   76.95    3.52
  -5  -4  -1    3.09    1.13
  -5  -5   2    5.17    1.23
  -5  -5   1    0.00    1.04
  -5  -5   0   72.19    3.76
  -5  -5  -1   36.18    2.89
  -5  -6   3    0.02    0.99
  -5  -6   2    2.30    1.29
  -5  -6   1    6.06    1.68
  -5  -6   0    2.63    1.36
  -5  -6  -1    0.05    1.23
  -5  -6  -2    9.28    1.83
  -5  -7   3   35.41    2.99
  -5  -7   2   37.87    3.22
  -5  -7   1   22.02    2.64
  -5  -7   0   32.70    3.08
  -5  -7  -1    2.18    1.58
  -5  -7  -2    0.00    1.25
  -5  -8   4    6.06    1.89
  -5  -8   3    0.02    1.48
  -5  -8   2    0.02    1.45
  -5  -8   1    7.16    2.03
  -5  -8   0    0.16    1.45
  -5  -8  -1    0.14    1.50
  -5  -8  -2    0.97    1.60
  -5  -9   4    0.05    1.23
  -5  -9   3    0.00    1.58
  -5  -9   2    0.01    1.73
  -5  -9   1    8.81    2.44
  -5  -9   0    9.11    2.21
  -5 -10   4    1.65    1.57
  -5 -10   3    2.55    1.51
  -5 -10   2    8.97    2.64
   6  -4  -8    1.16    1.72
   6  -3  -9    3.29    1.83
   6  -3  -8    0.12    1.41
   6  -3  -7    8.36    1.75
   6  -2 -10    6.26    2.03
   6  -2  -9    4.58    1.72
   6  -2  -8    2.62    1.56
   6  -2  -7    0.22    1.25
   6  -2  -6    7.34    1.54
   6  -1 -10    1.12    1.99
   6  -1  -9    3.37    2.06
   6  -1  -8   11.90    1.91
   6  -1  -7   21.88    2.50
   6  -1  -6   12.85    1.74
   6   0 -11    1.30    1.99
   6   0 -10   45.58    4.14
   6   0  -9    0.75    1.14
   6   0  -8    4.57    1.58
   6   0  -7    5.68    1.49
   6   0  -6    0.00    1.02
   6   0  -5    7.56    1.29
   6   1 -11    0.00    1.83
   6   1 -10    0.00    1.21
   6   1  -9    1.25    1.59
   6   1  -8    0.02    1.20
   6   1  -7    0.75    0.84
   6   2 -11   27.27    3.33
   6   2 -10    0.00    1.70
   6   2  -9    0.01    1.50
   6   3 -11    0.04    1.52
  -6  -6   2   13.23    1.93
  -6  -7   2    9.38    1.95
  -6  -8   3    1.76    1.66
  -6  -8   2    0.01    1.03
  -6  -8   1    0.04    1.07
  -6  -9   3    0.04    1.64
   7   0 -10    5.74    2.21
   7   0  -9    0.00    1.62
   7   1 -10    0.01    1.56
   7   1  -9    0.00    1.43
   7   1  -8    0.00    1.38
   7   2 -10    0.01    1.83
   7   2  -9    0.00    1.53
   7   3 -10    1.82    2.19
   0  -2   2  856.44    6.99
   0  -2   1 2813.40   18.71
   0  -3   2    6.78    0.47
   0  -3   1  187.93    3.10
   0  -3   0  822.92    8.35
   0  -4   3  231.22    4.06
   0  -4   2    7.74    0.74
   0  -4   1   49.50    1.84
   0  -4   0   95.32    3.26
   0  -5   3  431.96    5.88
   0  -5   2  593.64    7.77
   0  -5   1   30.93    1.69
   0  -5   0   18.86    1.66
   0  -6   4  123.86    3.18
   0  -6   3   90.75    3.07
   0  -6   2    6.03    1.19
   0  -6   1   62.94    2.88
   0  -6   0  165.68    4.95
   0  -6  -1  171.05    5.05
   0  -7   4   33.35    1.90
   0  -7   3  155.74    4.15
   0  -7   2    0.05    0.88
   0  -7   1   17.56    1.70
   0  -8   4    0.14    0.69
   1  -9   4    0.05    0.94
   1  -9   5   14.39    1.76
   1  -9   6    6.59    1.66
   1  -8   1    0.03    1.15
   1  -8   2  169.94    5.62
   1  -8   3    8.96    1.40
   1  -8   4    0.09    0.82
   1  -8   5    4.17    1.09
   1  -8   6   83.21    4.23
   1  -7  -2    3.38    1.63
   1  -7  -1    6.85    1.71
   1  -7   0    5.53    1.61
   1  -7   1   11.16    1.80
   1  -7   2    2.39    1.08
   1  -7   3    9.54    1.52
   1  -7   4   16.12    1.78
   1  -7   5  101.38    3.83
   1  -6  -1    0.02    1.03
   1  -6   0   16.88    2.01
   1  -6   1  160.62    5.19
   1  -6   2  301.69    6.98
   1  -6   3   76.76    3.09
   1  -6   4   10.59    1.19
   1  -6   5   83.21    3.25
   1  -5  -1  145.84    5.07
   1  -5   0  174.39    5.39
   1  -5   1    1.52    0.92
   1  -5   2  288.70    6.30
   1  -5   3  472.20    7.56
   1  -5   4   25.38    1.92
   1  -5   5  105.39    3.85
   1  -4   0  534.25    9.11
   1  -4   1   90.75    3.61
   1  -4   2  160.47    4.43
   1  -4   3   41.20    1.89
   1  -4   4   31.21    1.66
   1  -3   0    3.66    0.87
   1  -3   1 1391.13   13.22
   1  -3   2  145.30    3.78
   1  -3   3  139.79    3.05
   1  -2   0 2113.94   18.45
   1  -2   1  928.31   10.01
   1  -2   2  549.05    6.11
   1  -2   3   24.26    1.30
   1  -1   0   37.77    2.94
   1  -1   1  948.04    6.65
   1  -1   2   57.17    2.38
   1   0   0  202.03    1.46
   1   0   1  285.76    1.88
  -1  -4   1  154.58    2.19
  -1  -4   0   15.66    1.15
  -1  -5   2   19.63    0.82
  -1  -5   1  234.12    3.61
  -1  -5   0  151.49    3.47
  -1  -6   2   26.69    1.14
   2 -10   5    0.02    1.31
   2 -10   6    0.03    1.46
   2  -9   0    0.00    1.46
   2  -9   1    0.03    1.40
   2  -9   2    1.84    1.52
   2  -9   3    9.82    1.84
   2  -9   4    1.65    1.48
   2  -9   5    5.83    1.68
   2  -9   6   41.10    3.14
   2  -8  -3    5.84    1.74
   2  -8  -2    9.89    1.99
   2  -8  -1    6.51    1.99
   2  -8   0   12.38    2.30
   2  -8   1   33.70    3.13
   2  -8   2   72.78    4.28
   2  -8   3   50.22    3.66
   2  -8   4   79.93    4.23
   2  -8   5   76.22    4.20
   2  -8   6  181.51    6.28
   2  -7  -3    7.66    1.94
   2  -7  -2  335.27    9.83
   2  -7  -1    3.61    1.68
   2  -7   0    1.73    1.13
   2  -7   1    0.00    0.86
   2  -7   2   19.61    2.22
   2  -7   3    9.84    1.57
   2  -7   4   10.58    1.82
   2  -7   5   18.93    2.13
   2  -7   6   74.40    3.78
   2  -6  -2    2.70    1.47
   2  -6  -1    4.51    1.68
   2  -6   0   19.92    2.17
   2  -6   1    7.58    1.66
   2  -6   2  225.91    6.71
   2  -6   3  110.11    4.28
   2  -6   4    7.17    1.56
   2  -6   5   93.94    3.77
   2  -5  -1  395.78    8.94
   2  -5   0  929.27   14.38
   2  -5   1  390.00    8.60
   2  -5   2   25.65    2.03
   2  -5   3   58.83    2.99
   2  -5   4   75.63    3.45
   2  -5   5   19.06    1.74
   2  -4  -1    8.37    1.79
   2  -4   0   17.78    2.26
   2  -4   1   91.64    3.50
   2  -4   2   70.72    2.90
   2  -4   3   34.22    2.28
   2  -4   4   91.24    3.28
   2  -4   5 1009.93   11.85
   2  -3   0   24.76    2.19
   2  -3   1   33.04    2.35
   2  -3   2 1003.08   11.59
   2  -3   3 1630.00   15.91
   2  -3   4  132.43    3.51
   2  -2   0 6818.48   43.74
   2  -2   1   11.31    0.80
   2  -2   2   23.38    1.87
   2  -2   3    0.04    0.50
   2  -2   4   67.23    2.48
   2  -1   0 1271.45   14.59
   2  -1   1  127.71    2.04
   2  -1   2   81.20    3.21
   2  -1   3   15.45    1.54
   2   0   0 1244.28   13.30
   2   0   1  252.14    2.80
   2   0   2   10.88    1.43
   2   1   0    7.32    0.32
   2   1   1    8.60    0.83
   3 -11   5    0.00    1.63
   3 -11   6    2.98    1.54
   3 -11   7    5.47    2.09
   3 -10   1    6.35    2.22
   3 -10   2   22.69    3.09
   3 -10   3   89.77    5.50
   3 -10   4   10.73    2.49
   3 -10   5    0.00    1.47
   3 -10   6    0.04    1.04
   3 -10   7   33.29    3.53
   3  -9  -3    2.42    1.64
   3  -9  -2   19.61    3.18
   3  -9  -1    1.28    1.96
   3  -9   0   11.15    2.33
   3  -9   1   33.26    3.56
   3  -9   2    3.24    1.80
   3  -9   3    0.32    1.20
   3  -9   4   35.62    3.42
   3  -9   5   46.15    3.62
   3  -9   6    4.17    1.84
   3  -9   7    0.07    1.43
   3  -8  -5   12.20    2.70
   3  -8  -4    3.21    1.93
   3  -8  -3    0.80    1.81
   3  -8  -2   66.70    5.07
   3  -8  -1   12.74    2.53
   3  -8   0   11.51    2.13
   3  -8   1   74.21    4.87
   3  -8   2    1.72    1.29
   3  -8   3    9.19    1.83
   3  -8   4   10.11    2.05
   3  -8   5   58.27    3.88
   3  -8   6   17.31    2.09
   3  -8   7    7.87    1.87
   3  -7  -4    6.00    1.84
   3  -7  -3   15.09    2.26
   3  -7  -2   36.83    3.42
   3  -7  -1    0.63    1.14
   3  -7   0    2.54    1.77
   3  -7   1    1.22    1.50
   3  -7   2   70.50    4.20
   3  -7   3   27.33    2.92
   3  -7   4    1.97    1.11
   3  -7   5   10.09    1.68
   3  -7   6    3.01    1.20
   3  -7   7    0.01    1.34
   3  -6  -3   34.97    3.40
   3  -6  -2    6.47    1.83
   3  -6  -1    0.03    1.06
   3  -6   0    1.89    1.31
   3  -6   1   13.89    2.26
   3  -6   2   13.93    2.08
   3  -6   3   18.68    2.19
   3  -6   4    0.08    1.10
   3  -6   5  178.80    6.00
   3  -6   6    5.21    1.40
   3  -5  -2   71.00    4.24
   3  -5  -1   13.73    2.13
   3  -5   0    5.13    1.42
   3  -5   1   72.90    4.07
   3  -5   2    1.18    1.10
   3  -5   3   10.35    1.67
   3  -5   4   76.01    3.93
   3  -5   5   46.54    2.81
   3  -5   6   73.70    3.67
   3  -4  -1    0.00    1.12
   3  -4   0   73.22    4.14
   3  -4   1   91.02    4.42
   3  -4   2   24.46    2.06
   3  -4   3   24.76    2.04
   3  -4   4  347.85    7.36
   3  -4   5   73.04    3.24
   3  -4   6   32.60    2.56
   3  -3  -1  133.70    5.11
   3  -3   0  203.49    6.14
   3  -3   1  183.24    5.50
   3  -3   2    3.06    0.89
   3  -3   3   42.93    2.44
   3  -3   4   12.87    1.51
   3  -3   5   64.75    2.82
   3  -2  -1   21.91    2.61
   3  -2   0  116.83    3.58
   3  -2   1   97.04    4.09
   3  -2   2   19.88    1.22
   3  -2   3  174.39    4.78
   3  -2   4  145.94    4.18
   3  -1  -1  351.38    5.80
   3  -1   0  102.61    2.50
   3  -1   1   14.98    2.19
   3  -1   2   62.34    3.11
   3  -1   3  284.68    4.51
   3   0  -1   24.62    0.93
   3   0   0  309.22    4.68
   3   0   1   36.91    2.47
   3   0   2   61.48    2.60
   3   0   3  509.79    6.48
   3   1  -1   88.07    2.99
   3   1   0  721.94    7.41
   3   1   1  675.33    7.29
   3   2  -1  341.70    4.49
   3   2   0    6.18    0.44
   3   3  -1  196.31    2.15
   4 -11   2   11.05    2.83
   4 -11   3    4.47    1.76
   4 -11   4    0.03    1.38
   4 -11   5    0.49    1.40
   4 -11   6    0.01    1.27
   4 -11   7    0.00    1.48
   4 -10  -2    1.37    2.25
   4 -10  -1    0.69    2.20
   4 -10   0    1.08    2.03
   4 -10   1    0.08    1.94
   4 -10   2   36.03    4.05
   4 -10   3    0.02    1.23
   4 -10   4    0.00    1.78
   4 -10   5    0.00    1.82
   4 -10   6    4.25    2.02
   4 -10   7    1.24    1.97
   4 -10   8    0.04    2.06
   4  -9  -4    0.57    1.69
   4  -9  -3    1.81    2.28
   4  -9  -2    7.77    2.31
   4  -9  -1    0.44    2.06
   4  -9   0    1.91    2.15
   4  -9   1   11.75    2.70
   4  -9   2   78.00    5.34
   4  -9   3    0.56    1.89
   4  -9   4   12.18    2.54
   4  -9   5   19.78    2.61
   4  -9   6    6.61    1.87
   4  -9   7    0.21    1.81
   4  -9   8    0.08    1.44
   4  -8  -6    7.22    2.52
   4  -8  -5    4.22    2.05
   4  -8  -4    1.64    1.66
   4  -8  -3    3.06    2.25
   4  -8  -2   20.43    3.49
   4  -8  -1   57.71    4.98
   4  -8   0   35.10    4.15
   4  -8   1    0.04    1.75
   4  -8   2  153.73    7.02
   4  -8   3   65.58    4.82
   4  -8   4   16.52    2.42
   4  -8   5   30.79    3.03
   4  -8   6   56.90    4.17
   4  -8   7    0.19    1.68
   4  -7  -5    3.01    2.03
   4  -7  -4   33.29    3.69
   4  -7  -3  153.77    7.85
   4  -7  -2   29.53    3.91
   4  -7  -1   84.24    5.52
   4  -7   0   83.39    5.73
   4  -7   1    4.44    1.85
   4  -7   2    0.97    1.61
   4  -7   3    0.01    1.06
   4  -7   4   10.06    1.89
   4  -7   5   48.95    3.82
   4  -7   6    0.67    1.11
   4  -7   7   17.39    2.43
   4  -6  -4    2.31    1.62
   4  -6  -3    2.90    1.85
   4  -6  -2    0.00    1.69
   4  -6  -1   15.22    2.43
   4  -6   0    2.44    1.82
   4  -6   1   72.19    4.91
   4  -6   2   73.71    4.26
   4  -6   3   19.44    2.62
   4  -6   4    1.58    1.58
   4  -6   5  667.81   12.30
   4  -6   6  120.33    5.07
   4  -6   7    7.75    1.88
   4  -5  -3   20.68    3.02
   4  -5  -2   84.44    5.15
   4  -5  -1  134.50    6.44
   4  -5   0   55.15    4.13
   4  -5   1   25.54    2.67
   4  -5   2  215.67    6.98
   4  -5   3  242.08    7.17
   4  -5   4    3.50    1.29
   4  -5   5   17.36    2.02
   4  -5   6   25.34    2.59
   4  -4  -2   28.39    3.10
   4  -4  -1    0.33    1.43
   4  -4   0  155.43    6.18
   4  -4   1    4.43    1.46
   4  -4   2    8.35    1.76
   4  -4   3   27.83    2.16
   4  -4   4    8.97    1.34
   4  -4   5   78.57    3.55
   4  -4   6   31.31    2.54
   4  -3  -2   40.36    3.67
   4  -3  -1   39.30    2.97
   4  -3   0  135.07    5.37
   4  -3   1    1.67    1.17
   4  -3   2    1.83    1.08
   4  -3   3   41.32    2.72
   4  -3   4   23.78    2.04
   4  -3   5   13.66    1.57
   4  -2  -2   13.01    2.48
   4  -2  -1  358.41    7.99
   4  -2   0   67.70    3.07
   4  -2   1   49.13    2.42
   4  -2   2  283.94    6.77
   4  -2   3  157.26    4.53
   4  -2   4   18.97    1.77
   4  -2   5    0.97    0.99
   4  -1  -2    0.49    1.27
   4  -1  -1 2230.04   23.69
   4  -1   0  159.79    4.35
   4  -1   1   13.09    1.97
   4  -1   2   35.99    2.51
   4  -1   3  268.79    5.30
   4  -1   4   63.95    2.82
   4   0  -2  209.29    6.59
   4   0  -1  132.08    4.89
   4   0   0  419.38    6.86
   4   0   1  337.25    6.62
   4   0   2   57.76    2.12
   4   0   3    0.40    0.73
   4   1  -2  121.37    4.10
   4   1  -1  454.14    7.55
   4   1   0    2.12    0.67
   4   1   1   19.15    1.37
   4   1   2   29.28    1.56
   4   2  -2   91.73    2.85
   4   2  -1    9.86    0.85
   4   2   0   39.34    1.76
   4   2   1    0.88    0.45
   5 -10  -1    1.51    2.38
   5 -10   0    0.00    2.01
   5 -10   1    0.59    1.60
   5 -10   2   15.68    3.31
   5 -10   3    0.00    1.99
   5 -10   4    0.00    1.88
   5 -10   5    2.61    2.25
   5 -10   6    2.84    2.11
   5 -10   7    7.18    2.47
   5  -9  -3    0.10    1.71
   5  -9  -2   17.99    3.54
   5  -9  -1    7.32    2.78
   5  -9   0    0.29    1.42
   5  -9   1   12.34    2.54
   5  -9   2   15.32    2.86
   5  -9   3    1.06    1.46
   5  -9   4    1.10    1.94
   5  -9   5    6.26    1.84
   5  -9   7   13.49    2.72
   5  -9   8   12.52    2.69
   5  -8  -5    0.25    2.25
   5  -8  -4    3.98    2.56
   5  -8  -3    0.86    1.63
   5  -8  -2    3.05    2.37
   5  -8  -1    6.27    2.10
   5  -8   0    1.05    1.55
   5  -8   1    1.92    1.51
   5  -8   2    0.01    1.62
   5  -8   3    0.00    1.20
   5  -8   4   12.33    2.34
   5  -8   5   56.36    4.25
   5  -8   6    0.00    1.65
   5  -8   7    2.43    1.94
   5  -8   8    2.58    1.80
   5  -7  -6    1.46    2.27
   5  -7  -5    2.85    1.67
   5  -7  -4   13.38    2.85
   5  -7  -3   22.80    3.41
   5  -7  -2    2.38    1.66
   5  -7  -1    0.91    1.50
   5  -7   0    1.79    1.61
   5  -7   1    0.88    1.30
   5  -7   2    3.78    1.51
   5  -7   3    1.31    1.38
   5  -7   4   14.46    2.25
   5  -7   5    0.01    1.58
   5  -7   6    7.12    2.04
   5  -7   7    0.00    1.52
   5  -6  -5    0.01    2.14
   5  -6  -4    1.53    1.53
   5  -6  -3    5.99    1.99
   5  -6  -2    0.34    1.93
   5  -6  -1    3.32    1.79
   5  -6   0    2.36    1.57
   5  -6   1   32.47    3.37
   5  -6   2  103.72    5.63
   5  -6   3   37.06    3.28
   5  -6   4   15.09    2.17
   5  -6   5    3.21    1.59
   5  -6   6   24.41    2.49
   5  -6   7    9.44    2.04
   5  -5  -4   52.97    4.65
   5  -5  -3   55.07    4.80
   5  -5  -2    1.82    2.11
   5  -5  -1  109.59    6.41
   5  -5   0   41.04    3.63
   5  -5   1   62.83    4.34
   5  -5   2   13.04    2.13
   5  -5   3  137.06    5.71
   5  -5   4  280.95    8.43
   5  -5   5   11.58    2.01
   5  -5   6    1.58    1.37
   5  -5   7   15.81    2.30
   5  -4  -3   59.16    4.67
   5  -4  -2   20.14    2.85
   5  -4  -1   27.91    3.37
   5  -4   0  255.26    8.57
   5  -4   1  215.60    7.53
   5  -4   2   96.03    4.62
   5  -4   3   35.19    2.90
   5  -4   4   80.75    4.16
   5  -4   5    1.63    1.29
   5  -4   6    0.00    1.16
   5  -3  -3  120.34    6.64
   5  -3  -2  113.90    5.75
   5  -3  -1  164.50    6.86
   5  -3   0   98.46    4.92
   5  -3   1   44.32    3.27
   5  -3   2    0.00    1.13
   5  -3   3   29.10    2.37
   5  -3   4   19.98    2.03
   5  -3   5   28.92    2.36
   5  -2  -3   39.44    3.97
   5  -2  -2   46.10    3.47
   5  -2  -1    0.39    1.36
   5  -2   0    0.35    1.07
   5  -2   1    0.18    0.69
   5  -2   2    0.12    0.94
   5  -2   3  135.43    4.84
   5  -2   4   70.48    3.34
   5  -2   5   28.24    2.19
   5  -1  -3    5.00    1.91
   5  -1  -2   67.46    3.70
   5  -1  -1    8.88    1.43
   5  -1   0    0.43    0.93
   5  -1   1    0.06    0.72
   5  -1   2   10.57    1.25
   5  -1   3   21.25    1.68
   5  -1   4    1.22    0.86
   5   0  -3  122.98    5.36
   5   0  -2   73.03    4.04
   5   0  -1   76.71    3.62
   5   0   0    4.25    0.84
   5   0   1   31.44    2.23
   5   0   2    1.77    0.84
   5   0   3    2.43    0.78
   5   1  -3    3.45    1.21
   5   1  -2  407.40    8.33
   5   1  -1   29.96    2.29
   5   1   0    0.63    0.89
   5   1   1    0.19    0.67
   5   2  -3    1.95    1.08
   6  -9  -1    3.40    2.66
   6  -9   0    0.89    2.31
   6  -9   1   14.42    2.89
   6  -9   2    2.11    2.47
   6  -9   3    0.00    1.93
   6  -9   4    0.80    2.05
   6  -9   5    3.37    2.23
   6  -8  -3   11.13    3.23
   6  -8  -2    2.67    1.96
   6  -8   0    3.80    2.37
   6  -8   1    2.17    2.15
   6  -8   2    0.54    2.03
   6  -8   3    2.30    2.02
   6  -8   4    4.54    1.76
   6  -8   5    8.71    2.45
   6  -8   6    0.23    1.30
   6  -8   7    0.74    1.87
   6  -7  -5    7.63    2.98
   6  -7  -4   26.35    4.25
   6  -7  -3    1.92    1.86
   6  -7  -2    0.00    1.62
   6  -7  -1    0.34    2.03
   6  -7   0    0.00    1.90
   6  -7   1   30.30    3.76
   6  -7   2   18.46    2.97
   6  -7   3   13.20    2.68
   6  -7   4   21.14    3.12
   6  -7   5   28.60    3.12
   6  -7   6    6.74    1.72
   6  -7   7    0.00    1.74
   6  -6  -6    3.80    2.52
   6  -6  -5    2.18    2.46
   6  -6  -4   21.35    3.57
   6  -6  -3    1.10    2.36
   6  -6  -2   17.87    3.07
   6  -6  -1   58.69    5.18
   6  -6   0   71.53    5.45
   6  -6   1   16.07    2.56
   6  -6   2    2.74    1.64
   6  -6   3   21.27    2.71
   6  -6   4   62.97    4.45
   6  -6   5    1.30    1.56
   6  -6   6    4.54    1.77
   6  -6   7    0.00    1.47
   6  -5  -6    6.21    2.74
   6  -5  -5    0.00    1.60
   6  -5  -4  108.96    7.47
   6  -5  -3   58.59    5.12
   6  -5  -2   16.47    3.19
   6  -5  -1   11.27    2.51
   6  -5   0   75.87    5.22
   6  -5   1   50.60    3.98
   6  -5   2    3.35    1.80
   6  -5   3   17.78    2.39
   6  -5   4   40.93    3.61
   6  -5   5    3.11    1.55
   6  -5   6    0.47    1.37
   6  -5   7    2.10    1.40
   6  -4  -5    1.25    2.40
   6  -4  -4    0.00    1.97
   6  -4  -3   18.86    2.99
   6  -4  -2   33.02    3.95
   6  -4  -1   13.78    2.67
   6  -4   0    9.60    2.00
   6  -4   1    0.99    1.46
   6  -4   2   21.36    2.74
   6  -4   3   30.98    2.81
   6  -4   4    0.44    0.92
   6  -4   5    3.24    1.14
   6  -4   6   16.71    2.23
   6  -3  -4    0.00    1.27
   6  -3  -3   33.41    3.72
   6  -3  -2   27.12    3.24
   6  -3  -1   93.31    5.67
   6  -3   0    0.00    1.43
   6  -3   1    0.00    1.26
   6  -3   2   19.14    2.16
   6  -3   3    9.22    1.81
   6  -3   4   49.23    3.17
   6  -3   5    8.66    1.71
   6  -2  -4   21.10    3.03
   6  -2  -3    1.03    1.79
   6  -2  -2   10.54    2.28
   6  -2  -1    0.03    1.47
   6  -2   0   14.57    2.24
   6  -2   1   23.86    2.36
   6  -2   2    5.72    1.33
   6  -2   3    0.68    1.14
   6  -2   4   22.95    2.11
   6  -2   5   10.98    1.59
   6  -1  -4    0.72    1.32
   6  -1  -3    0.01    1.59
   6  -1  -2  119.33    5.87
   6  -1  -1   56.78    3.92
   6  -1   0    5.14    1.49
   6  -1   1   71.80    3.66
   6  -1   2   52.28    3.16
   6  -1   3   26.41    2.14
   6  -1   4    0.32    0.95
   6   0  -4    2.59    1.75
   6   0  -3   15.94    2.51
   6   0  -2  151.53    6.08
   6   0  -1   19.12    2.34
   6   0   0    2.02    1.07
   6   0   1    1.34    0.90
   6   1  -4   26.33    2.80
   6   1  -3   67.37    4.22
   7  -8   0    0.00    1.55
   7  -8   1    0.35    2.12
   7  -8   2    0.02    1.52
   7  -8   3    0.51    1.43
   7  -7  -3   14.59    3.66
   7  -7  -2    4.29    2.15
   7  -7  -1    0.68    1.74
   7  -7   0    1.62    2.21
   7  -7   1    1.13    2.15
   7  -7   2    0.00    2.01
   7  -7   3    2.06    1.60
   7  -7   4   31.04    3.63
   7  -7   5    0.00    1.65
   7  -7   6    0.00    1.15
   7  -6  -4    6.30    2.90
   7  -6  -3    1.74    2.61
   7  -6  -2    0.74    2.44
   7  -6  -1    0.01    1.47
   7  -6   0    0.00    1.41
   7  -6   1    0.00    1.88
   7  -6   2    1.08    1.90
   7  -6   3    2.13    1.78
   7  -6   4    0.17    1.34
   7  -6   5    1.87    1.41
   7  -6   6    0.00    1.52
   7  -5  -6    1.76    2.76
   7  -5  -5    7.01    3.16
   7  -5  -4    0.10    1.75
   7  -5  -3    5.49    2.12
   7  -5  -2   16.48    3.44
   7  -5  -1    6.03    2.47
   7  -5   0    4.07    1.78
   7  -5   1    1.44    1.81
   7  -5   2    8.38    2.38
   7  -5   3   34.14    3.40
   7  -5   4   12.15    2.36
   7  -5   5    6.03    1.95
   7  -5   6    5.24    1.89
   7  -4  -7    0.13    2.71
   7  -4  -6    9.33    3.10
   7  -4  -5   92.23    7.45
   7  -4  -4    5.61    2.79
   7  -4  -3    0.01    1.67
   7  -4  -2    4.52    1.99
   7  -4  -1   26.48    3.58
   7  -4   0    0.01    1.63
   7  -4   1    0.32    1.55
   7  -4   2    4.52    1.49
   7  -4   3    0.25    1.39
   7  -4   4    2.41    1.17
   7  -4   5    0.00    1.16
   7  -4   6    5.28    1.72
   7  -3  -6    1.33    2.70
   7  -3  -5   10.54    2.76
   7  -3  -4    8.16    2.86
   7  -3  -3    1.34    2.12
   7  -3  -2    7.14    1.94
   7  -3  -1    0.54    1.36
   7  -3   0   42.15    3.75
   7  -3   1   48.31    3.86
   7  -3   2   27.35    2.75
   7  -3   3   50.93    3.68
   7  -3   4   25.38    2.51
   7  -3   5    9.28    1.98
   7  -2  -6    9.68    2.78
   7  -2  -5    0.86    1.62
   7  -2  -4   10.16    2.48
   7  -2  -3   53.47    4.84
   7  -2  -2   92.46    6.12
   7  -2  -1    6.07    2.03
   7  -2   0   27.32    2.91
   7  -2   1   77.10    4.55
   7  -2   2   46.38    3.43
   7  -2   3    6.51    1.51
   7  -2   4    0.00    0.71
   7  -1  -6    7.45    2.56
   7  -1  -5   28.55    3.79
   7  -1  -4    6.85    2.11
   7  -1  -3    3.10    1.97
   7  -1  -2  159.18    7.10
   7  -1  -1   32.94    3.12
   7  -1   0    0.12    1.20
   7  -1   1    1.14    1.18
   7   0  -5    8.97    2.45
   7   0  -4    3.14    2.05
   7   0  -3    8.74    2.09
   8  -6  -1    1.38    2.39
   8  -6   0    1.72    1.73
   8  -6   1    0.00    1.59
   8  -6   2    2.64    1.66
   8  -5  -3    6.37    3.23
   8  -5  -2    2.45    2.60
   8  -5  -1    0.00    1.62
   8  -5   0    0.00    1.35
   8  -5   1    0.00    1.86
   8  -5   2    1.20    1.43
   8  -5   3    4.96    2.24
   8  -5   4    5.08    1.94
   8  -4  -5   14.21    4.00
   8  -4  -4    0.88    2.68
   8  -4  -3    1.97    2.50
   8  -4  -2    0.04    2.32
   8  -4  -1    2.09    2.18
   8  -4   0    1.25    1.89
   8  -4   1    0.19    1.80
   8  -4   2    0.19    1.58
   8  -4   3    1.18    1.65
   8  -4   4    0.00    1.50
   8  -3  -6    1.43    2.25
   8  -3  -5    2.33    2.85
   8  -3  -4    0.84    1.83
   8  -3  -3    0.55    2.22
   8  -3  -2   12.59    3.08
   8  -3  -1    3.73    2.23
   8  -3   0    0.02    1.16
   8  -3   1    0.00    1.64
   8  -3   2    6.25    1.89
   8  -3   3    1.52    1.11
   8  -2  -7    0.00    2.08
   8  -2  -6   10.97    3.58
   8  -2  -5    0.01    2.38
   8  -2  -4    2.56    2.39
   8  -2  -3    1.30    1.65
   8  -2  -2    5.35    2.35
   8  -2  -1    5.32    1.98
   8  -2   0    3.45    1.87
   8  -1  -7    1.54    2.10
   8  -1  -6    1.59    2.09
   8  -1  -5   12.04    3.23
   8  -1  -4    6.15    2.53
   0   0   0    0.00    0.00
;
_shelx_hkl_checksum   35708

  
  
data_dihydrate

_vrf_DENSX01_dihydrate
;
PROBLEM: The ratio of the calculated to measured crystal density
RESPONSE: The density was not measured.
;
  
_audit_creation_method            SHELXL-97 
_chemical_name_systematic 
; 
 ? 
; 
_chemical_name_common             ? 
_chemical_melting_point           ? 
_chemical_formula_moiety          ? 
_chemical_formula_sum 
 'C7 H20 N2 O6' 
_chemical_formula_weight          228.25 
  
loop_ 
 _atom_type_symbol 
 _atom_type_description 
 _atom_type_scat_dispersion_real 
 _atom_type_scat_dispersion_imag 
 _atom_type_scat_source 
 'C'  'C'   0.0033   0.0016 
 'International Tables Vol C Tables 4.2.6.8 and 6.1.1.4' 
 'H'  'H'   0.0000   0.0000 
 'International Tables Vol C Tables 4.2.6.8 and 6.1.1.4' 
 'N'  'N'   0.0061   0.0033 
 'International Tables Vol C Tables 4.2.6.8 and 6.1.1.4' 
 'O'  'O'   0.0106   0.0060 
 'International Tables Vol C Tables 4.2.6.8 and 6.1.1.4' 
  
_symmetry_cell_setting            Tetragonal 
_symmetry_space_group_name_H-M    I4(1)/a 
  
loop_ 
 _symmetry_equiv_pos_as_xyz 
 'x, y, z' 
 '-x+1/2, -y, z+1/2' 
 '-y+3/4, x+1/4, z+1/4' 
 'y+3/4, -x+3/4, z+3/4' 
 'x+1/2, y+1/2, z+1/2' 
 '-x+1, -y+1/2, z+1' 
 '-y+5/4, x+3/4, z+3/4' 
 'y+5/4, -x+5/4, z+5/4' 
 '-x, -y, -z' 
 'x-1/2, y, -z-1/2' 
 'y-3/4, -x-1/4, -z-1/4' 
 '-y-3/4, x-3/4, -z-3/4' 
 '-x+1/2, -y+1/2, -z+1/2' 
 'x, y+1/2, -z' 
 'y-1/4, -x+1/4, -z+1/4' 
 '-y-1/4, x-1/4, -z-1/4' 
  
_cell_length_a                    16.2220(14) 
_cell_length_b                    16.2220(14) 
_cell_length_c                    8.7239(7) 
_cell_angle_alpha                 90.00 
_cell_angle_beta                  90.00 
_cell_angle_gamma                 90.00 
_cell_volume                      2295.7(3) 
_cell_formula_units_Z             8 
_cell_measurement_temperature     293(2) 
_cell_measurement_reflns_used     1703 
_cell_measurement_theta_min       2.51 
_cell_measurement_theta_max       26.198 
  
_exptl_crystal_description        Block
_exptl_crystal_colour             Colorless
_exptl_crystal_size_max           0.40 
_exptl_crystal_size_mid           0.33 
_exptl_crystal_size_min           0.30 
_exptl_crystal_density_meas       0 
_exptl_crystal_density_diffrn     1.321 
_exptl_crystal_density_method     'not measured' 
_exptl_crystal_F_000              992 
_exptl_absorpt_coefficient_mu     0.114 
_exptl_absorpt_correction_type    multi-scan 
_exptl_absorpt_correction_T_min   0.9558 
_exptl_absorpt_correction_T_max   0.9666 
_exptl_absorpt_process_details    sadabs 
  
_exptl_special_details 
; 
 ? 
; 
  
_diffrn_ambient_temperature       293(2) 
_diffrn_radiation_wavelength      0.71073 
_diffrn_radiation_type            MoK\a 
_diffrn_radiation_source          'fine-focus sealed tube' 
_diffrn_radiation_monochromator   graphite 
_diffrn_measurement_device_type   'CCD area detector' 
_diffrn_measurement_method        'phi and omega scans' 
_diffrn_detector_area_resol_mean  ? 
_diffrn_standards_number          ? 
_diffrn_standards_interval_count  ? 
_diffrn_standards_interval_time   ? 
_diffrn_standards_decay_%         ? 
_diffrn_reflns_number             5542 
_diffrn_reflns_av_R_equivalents   0.0550 
_diffrn_reflns_av_sigmaI/netI     0.0367 
_diffrn_reflns_limit_h_min        -19 
_diffrn_reflns_limit_h_max        11 
_diffrn_reflns_limit_k_min        -18 
_diffrn_reflns_limit_k_max        19 
_diffrn_reflns_limit_l_min        -10 
_diffrn_reflns_limit_l_max        9 
_diffrn_reflns_theta_min          2.51 
_diffrn_reflns_theta_max          25.01 
_reflns_number_total              1015 
_reflns_number_gt                 799 
_reflns_threshold_expression      >2sigma(I) 
  
_computing_data_collection        'Bruker SMART' 
_computing_cell_refinement        'Bruker SMART' 
_computing_data_reduction         'Bruker SAINT' 
_computing_structure_solution     'SHELXS-97 (Sheldrick, 1990)' 
_computing_structure_refinement   'SHELXL-97 (Sheldrick, 1997)' 
_computing_molecular_graphics     'Bruker SHELXTL' 
_computing_publication_material   'Bruker SHELXTL' 
  
_refine_special_details 
; 
 Refinement of F^2^ against ALL reflections.  The weighted R-factor wR and 
 goodness of fit S are based on F^2^, conventional R-factors R are based 
 on F, with F set to zero for negative F^2^. The threshold expression of 
 F^2^ > 2sigma(F^2^) is used only for calculating R-factors(gt) etc. and is 
 not relevant to the choice of reflections for refinement.  R-factors based 
 on F^2^ are statistically about twice as large as those based on F, and R- 
 factors based on ALL data will be even larger. 
; 
  
_refine_ls_structure_factor_coef  Fsqd 
_refine_ls_matrix_type            full 
_refine_ls_weighting_scheme       calc 
_refine_ls_weighting_details 
 'calc w=1/[\s^2^(Fo^2^)+(0.0417P)^2^+2.7437P] where P=(Fo^2^+2Fc^2^)/3' 
_atom_sites_solution_primary      direct 
_atom_sites_solution_secondary    difmap 
_atom_sites_solution_hydrogens    geom 
_refine_ls_hydrogen_treatment     mixed 
_refine_ls_extinction_method      SHELXL 
_refine_ls_extinction_coef        0.0198(17) 
_refine_ls_extinction_expression 
 'Fc^*^=kFc[1+0.001xFc^2^\l^3^/sin(2\q)]^-1/4^' 
_refine_ls_number_reflns          1015 
_refine_ls_number_parameters      71 
_refine_ls_number_restraints      0 
_refine_ls_R_factor_all           0.0616 
_refine_ls_R_factor_gt            0.0471 
_refine_ls_wR_factor_ref          0.1148 
_refine_ls_wR_factor_gt           0.1093 
_refine_ls_goodness_of_fit_ref    1.058 
_refine_ls_restrained_S_all       1.058 
_refine_ls_shift/su_max           0.000 
_refine_ls_shift/su_mean          0.000 
  
loop_ 
 _atom_site_label 
 _atom_site_type_symbol 
 _atom_site_fract_x 
 _atom_site_fract_y 
 _atom_site_fract_z 
 _atom_site_U_iso_or_equiv 
 _atom_site_adp_type 
 _atom_site_occupancy 
 _atom_site_symmetry_multiplicity 
 _atom_site_calc_flag 
 _atom_site_refinement_flags 
 _atom_site_disorder_assembly 
 _atom_site_disorder_group 
N1 N 0.69668(10) 0.36941(11) 0.58910(19) 0.0340(5) Uani 1 1 d . . . 
H1A H 0.7178 0.3368 0.5172 0.051 Uiso 1 1 calc R . . 
H1B H 0.7365 0.3853 0.6529 0.051 Uiso 1 1 calc R . . 
H1C H 0.6742 0.4136 0.5452 0.051 Uiso 1 1 calc R . . 
O1 O 0.60643(9) 0.51133(10) 0.50315(17) 0.0402(5) Uani 1 1 d . . . 
O2 O 0.52050(9) 0.51252(11) 0.30706(17) 0.0442(5) Uani 1 1 d . . . 
O3 O 0.72014(14) 0.60621(13) 0.3515(2) 0.0815(8) Uani 1 1 d . . . 
H3E H 0.6847 0.5759 0.3963 0.098 Uiso 1 1 d R . . 
H3F H 0.7341 0.6446 0.4128 0.098 Uiso 1 1 d R . . 
C1 C 0.63298(14) 0.32414(14) 0.6752(2) 0.0354(6) Uani 1 1 d . . . 
H1D H 0.6076 0.3612 0.7487 0.042 Uiso 1 1 calc R . . 
H1E H 0.6589 0.2798 0.7321 0.042 Uiso 1 1 calc R . . 
C2 C 0.56754(13) 0.28887(14) 0.5739(2) 0.0348(6) Uani 1 1 d . . . 
H2A H 0.5918 0.2478 0.5067 0.042 Uiso 1 1 calc R . . 
H2B H 0.5446 0.3323 0.5104 0.042 Uiso 1 1 calc R . . 
C3 C 0.5000 0.2500 0.6662(3) 0.0389(8) Uani 1 2 d S . . 
H3 H 0.5241 0.2081 0.7320 0.047 Uiso 1 1 d R . . 
C4 C 0.53661(12) 0.50680(12) 0.4447(2) 0.0288(5) Uani 1 1 d . . . 
  
loop_ 
 _atom_site_aniso_label 
 _atom_site_aniso_U_11 
 _atom_site_aniso_U_22 
 _atom_site_aniso_U_33 
 _atom_site_aniso_U_23 
 _atom_site_aniso_U_13 
 _atom_site_aniso_U_12 
N1 0.0325(10) 0.0401(11) 0.0296(10) -0.0055(8) -0.0036(8) -0.0009(8) 
O1 0.0256(8) 0.0517(11) 0.0434(9) 0.0081(8) -0.0029(7) -0.0050(7) 
O2 0.0384(10) 0.0665(12) 0.0278(9) -0.0012(8) 0.0012(7) -0.0067(8) 
O3 0.1049(17) 0.0994(17) 0.0400(10) -0.0224(10) 0.0325(11) -0.0679(14) 
C1 0.0390(13) 0.0406(13) 0.0264(11) 0.0001(9) -0.0019(9) -0.0068(10) 
C2 0.0369(13) 0.0408(13) 0.0267(11) -0.0021(9) -0.0022(9) -0.0033(10) 
C3 0.0422(19) 0.047(2) 0.0276(16) 0.000 0.000 -0.0064(16) 
C4 0.0288(11) 0.0256(11) 0.0320(12) 0.0006(9) -0.0003(9) -0.0020(8) 
  
_geom_special_details 
; 
 All esds (except the esd in the dihedral angle between two l.s. planes) 
 are estimated using the full covariance matrix.  The cell esds are taken 
 into account individually in the estimation of esds in distances, angles 
 and torsion angles; correlations between esds in cell parameters are only 
 used when they are defined by crystal symmetry.  An approximate (isotropic) 
 treatment of cell esds is used for estimating esds involving l.s. planes. 
; 
  
loop_ 
 _geom_bond_atom_site_label_1 
 _geom_bond_atom_site_label_2 
 _geom_bond_distance 
 _geom_bond_site_symmetry_2 
 _geom_bond_publ_flag 
N1 C1 1.474(3) . ? 
N1 H1A 0.8900 . ? 
N1 H1B 0.8900 . ? 
N1 H1C 0.8900 . ? 
O1 C4 1.244(2) . ? 
O2 C4 1.232(2) . ? 
O3 H3E 0.8517 . ? 
O3 H3F 0.8519 . ? 
C1 C2 1.496(3) . ? 
C1 H1D 0.9700 . ? 
C1 H1E 0.9700 . ? 
C2 C3 1.499(3) . ? 
C2 H2A 0.9700 . ? 
C2 H2B 0.9700 . ? 
C3 C2 1.499(3) 6_554 ? 
C3 H3 0.9721 . ? 
C4 C4 1.546(4) 9_666 ? 
  
loop_ 
 _geom_angle_atom_site_label_1 
 _geom_angle_atom_site_label_2 
 _geom_angle_atom_site_label_3 
 _geom_angle 
 _geom_angle_site_symmetry_1 
 _geom_angle_site_symmetry_3 
 _geom_angle_publ_flag 
C1 N1 H1A 109.5 . . ? 
C1 N1 H1B 109.5 . . ? 
H1A N1 H1B 109.5 . . ? 
C1 N1 H1C 109.5 . . ? 
H1A N1 H1C 109.5 . . ? 
H1B N1 H1C 109.5 . . ? 
H3E O3 H3F 108.3 . . ? 
N1 C1 C2 112.75(16) . . ? 
N1 C1 H1D 109.0 . . ? 
C2 C1 H1D 109.0 . . ? 
N1 C1 H1E 109.0 . . ? 
C2 C1 H1E 109.0 . . ? 
H1D C1 H1E 107.8 . . ? 
C1 C2 C3 111.23(17) . . ? 
C1 C2 H2A 109.4 . . ? 
C3 C2 H2A 109.4 . . ? 
C1 C2 H2B 109.4 . . ? 
C3 C2 H2B 109.4 . . ? 
H2A C2 H2B 108.0 . . ? 
C2 C3 C2 115.0(2) 6_554 . ? 
C2 C3 H3 108.5 6_554 . ? 
C2 C3 H3 108.5 . . ? 
O2 C4 O1 126.0(2) . . ? 
O2 C4 C4 117.1(2) . 9_666 ? 
O1 C4 C4 116.9(2) . 9_666 ? 
  
loop_ 
 _geom_torsion_atom_site_label_1 
 _geom_torsion_atom_site_label_2 
 _geom_torsion_atom_site_label_3 
 _geom_torsion_atom_site_label_4 
 _geom_torsion 
 _geom_torsion_site_symmetry_1 
 _geom_torsion_site_symmetry_2 
 _geom_torsion_site_symmetry_3 
 _geom_torsion_site_symmetry_4 
 _geom_torsion_publ_flag 
N1 C1 C2 C3 -174.85(16) . . . . ? 
C1 C2 C3 C2 -178.6(2) . . . 6_554 ? 
  
_diffrn_measured_fraction_theta_max    1.000 
_diffrn_reflns_theta_full              25.01 
_diffrn_measured_fraction_theta_full   1.000 
_refine_diff_density_max    0.184 
_refine_diff_density_min   -0.188 
_refine_diff_density_rms    0.039 
