# Supplementary material for: The effect of polymorphism on polymer properties: crystal structure, stability and polymerization of the short-chain bio-based nylon 52 monomer 1,5-pentanedi­amine oxalate
Source: IUCrJ. 2023 Jan 1;10(Pt 1):52–65. doi: 10.1107/S2052252522010442 (PMC9812218; doi:10.1107/S2052252522010442)
Supplement: Supplementary file 2 [file m-10-00052-sup2.fcf]

# 
# h,k,l, Fc-squared, Fo-squared, sigma(Fo-squared) and status flag 
# 
data_dihydrate
_shelx_title ' 200623d in I4(1)/a' 
_shelx_refln_list_code          4 
_shelx_F_calc_maximum      265.49 
_exptl_crystal_F_000       992.00 
_reflns_d_resolution_high  0.8406 
 
loop_ 
 _symmetry_equiv_pos_as_xyz 
 'x, y, z' 
 '-x+1/2, -y, z+1/2' 
 '-y+3/4, x+1/4, z+1/4' 
 'y+3/4, -x+3/4, z+3/4' 
 'x+1/2, y+1/2, z+1/2' 
 '-x+1, -y+1/2, z+1' 
 '-y+5/4, x+3/4, z+3/4' 
 'y+5/4, -x+5/4, z+5/4' 
 '-x, -y, -z' 
 'x-1/2, y, -z-1/2' 
 'y-3/4, -x-1/4, -z-1/4' 
 '-y-3/4, x-3/4, -z-3/4' 
 '-x+1/2, -y+1/2, -z+1/2' 
 'x, y+1/2, -z' 
 'y-1/4, -x+1/4, -z+1/4' 
 '-y-1/4, x-1/4, -z-1/4' 
 
_cell_length_a    16.2220 
_cell_length_b    16.2220 
_cell_length_c     8.7239 
_cell_angle_alpha  90.000 
_cell_angle_beta   90.000 
_cell_angle_gamma  90.000 
 
_shelx_F_squared_multiplier     1.000 
 
loop_ 
 _refln_index_h 
 _refln_index_k 
 _refln_index_l 
 _refln_F_squared_calc 
 _refln_F_squared_meas 
 _refln_F_squared_sigma 
 _refln_observed_status 
   0   2   0      272.10      309.25      8.62 o 
   2   2   0     7437.12     7839.86    136.58 o 
  -2   4   0    70486.27    70117.34   1785.86 o 
   0   4   0    12325.83    12495.24    187.67 o 
   2   4   0     4878.04     5011.39    146.87 o 
   4   4   0      107.79      123.27     11.81 o 
  -4   6   0     1120.97     1222.63     31.29 o 
  -2   6   0     3896.97     3737.11     83.35 o 
   0   6   0     7421.09     7323.25    115.12 o 
   2   6   0     6069.50     6593.23    204.52 o 
   4   6   0     1283.66     1377.10     34.19 o 
   6   6   0      458.33      590.52     23.51 o 
  -6   8   0        7.88       15.05      9.26 o 
  -4   8   0    16012.95    17016.40    708.70 o 
  -2   8   0       65.44      111.95     11.22 o 
   0   8   0    12757.55    13055.61    201.42 o 
   2   8   0      261.72      300.64     20.60 o 
   4   8   0      765.63      797.30     23.14 o 
   6   8   0      205.52      224.12     16.38 o 
   8   8   0       11.45        6.48      9.89 o 
  -8  10   0     1141.76     1115.76     72.48 o 
  -6  10   0     1237.24     1310.90     46.68 o 
  -4  10   0     1760.61     1595.70     81.21 o 
  -2  10   0     1851.60     1819.97     96.65 o 
   0  10   0      328.90      343.52     15.67 o 
   2  10   0     1460.88     1539.97     61.03 o 
   4  10   0      571.62      659.33     23.12 o 
   6  10   0      254.05      339.10     20.99 o 
   8  10   0     1214.51     1161.00     38.60 o 
  10  10   0      306.84      387.15     26.54 o 
 -10  12   0      556.04      483.10     28.44 o 
  -8  12   0        1.50       -5.65     11.29 o 
  -6  12   0     8075.75     7544.98    545.71 o 
  -4  12   0      730.76      760.21     34.43 o 
  -2  12   0     3546.80     3364.80     82.57 o 
   0  12   0       68.25      115.09     15.99 o 
   2  12   0      635.70      691.30     32.85 o 
   4  12   0        7.48       -1.26     10.80 o 
   6  12   0      512.24      417.11     21.52 o 
   8  12   0     1500.63     1543.42     48.54 o 
  10  12   0      269.23      396.69     31.18 o 
  12  12   0       66.54       75.72     19.42 o 
 -12  14   0      755.31      672.04     43.43 o 
 -10  14   0      109.58      113.96     20.54 o 
  -8  14   0       62.75       98.68     18.63 o 
  -6  14   0      315.35      336.72     26.05 o 
  -4  14   0      811.91      702.19     29.84 o 
  -2  14   0     1004.85     1076.33     59.37 o 
   0  14   0      492.58      469.63     25.11 o 
   2  14   0      387.03      442.60     26.12 o 
   4  14   0      380.33      385.12     24.40 o 
   6  14   0     1488.86     1499.31     43.59 o 
   8  14   0       12.86        1.88     15.04 o 
  10  14   0      139.39      231.25     23.99 o 
  12  14   0       34.97       77.29     20.66 o 
 -10  16   0      706.82      682.14     42.63 o 
  -8  16   0        2.06       -2.59     19.86 o 
  -6  16   0       83.49      109.08     24.52 o 
  -4  16   0       15.59       19.74     19.26 o 
  -2  16   0      650.45      539.39     45.46 o 
   0  16   0      281.62      339.01     37.18 o 
   2  16   0      926.25     1064.84     73.83 o 
   4  16   0      186.95      245.32     28.74 o 
   6  16   0      861.83      884.95     42.17 o 
   8  16   0      390.16      441.49     48.92 o 
  10  16   0       40.26       74.94     26.06 o 
  -6  18   0        0.00       -9.96     19.91 o 
  -4  18   0      145.80      110.19     26.46 o 
  -2  18   0      163.84      123.62     39.86 o 
   0  18   0      146.42      107.01     31.02 o 
   2  18   0        9.21       19.46     18.76 o 
   4  18   0      997.28     1059.22     58.41 o 
   6  18   0      478.57      521.55    152.98 o 
   0   1   1     2786.16     2854.54     40.09 o 
  -1   2   1        6.08       85.70      3.29 o 
   1   2   1     3970.60     3648.00     56.82 o 
  -2   3   1    24574.37    24221.41    407.18 o 
   0   3   1        1.09        5.76      2.17 o 
   2   3   1      136.25      155.72      6.71 o 
  -3   4   1    26867.90    26442.12    391.99 o 
  -1   4   1    10853.85    11114.83    126.55 o 
   1   4   1     2520.83     2601.75     42.88 o 
   3   4   1     2093.53     1902.52     25.79 o 
  -4   5   1     8934.72     9452.34    138.08 o 
  -2   5   1     2492.97     2548.59     39.57 o 
   0   5   1     1307.72     1071.10     23.24 o 
   2   5   1     1740.82     1687.89     21.53 o 
   4   5   1    11289.57    11469.52    132.63 o 
  -5   6   1        1.38       -2.11      4.23 o 
  -3   6   1        8.24       -2.01      4.03 o 
  -1   6   1    20072.16    19937.43    225.34 o 
   1   6   1       33.28       78.04      8.26 o 
   3   6   1     1078.55     1093.17     16.92 o 
   5   6   1      475.76      481.99     13.05 o 
  -6   7   1       75.59      111.51     10.02 o 
  -4   7   1      412.18      447.58     12.58 o 
  -2   7   1       86.36      131.32      8.19 o 
   0   7   1     2237.51     2331.73     32.94 o 
   2   7   1     3055.21     3182.79     49.08 o 
   4   7   1      602.49      536.61     13.33 o 
   6   7   1      165.58      144.96     10.22 o 
  -7   8   1      551.90      604.40     16.89 o 
  -5   8   1      180.98      192.57     11.27 o 
  -3   8   1     4475.64     4469.47     98.33 o 
  -1   8   1      251.08      266.76      9.23 o 
   1   8   1     3914.06     4054.68     50.21 o 
   3   8   1     7193.72     7819.37    157.85 o 
   5   8   1      996.89     1066.69     22.56 o 
   7   8   1      390.49      375.43     13.62 o 
  -8   9   1     1420.78     1532.23     46.45 o 
  -6   9   1      630.49      705.11     18.35 o 
  -4   9   1      189.15      236.22     11.94 o 
  -2   9   1      118.30      172.79     10.66 o 
   0   9   1      225.67      257.94     11.34 o 
   2   9   1     5631.83     5980.29    124.47 o 
   4   9   1      208.35      256.37     10.88 o 
   6   9   1     1413.33     1424.10     28.54 o 
   8   9   1       92.02       75.91     11.11 o 
  -9  10   1     3964.43     3920.85    114.99 o 
  -7  10   1      104.01      146.83     11.94 o 
  -5  10   1       83.77      101.44      9.81 o 
  -3  10   1       19.64       22.15      6.86 o 
  -1  10   1     5433.98     5416.11     70.45 o 
   1  10   1       78.73      112.61      9.25 o 
   3  10   1        1.63        9.59      6.82 o 
   5  10   1      399.71      413.32     13.51 o 
   7  10   1      430.97      454.97     15.65 o 
   9  10   1      487.08      489.86     18.00 o 
 -10  11   1      466.89      437.19     18.34 o 
  -8  11   1        0.46       -4.32      8.65 o 
  -6  11   1       62.17       92.22     10.68 o 
  -4  11   1      208.86      258.74     17.62 o 
  -2  11   1        3.79       10.08      6.79 o 
   0  11   1      401.15      410.95     13.28 o 
   2  11   1       32.97       27.54      7.33 o 
   4  11   1      683.52      690.64     20.29 o 
   6  11   1       20.54       15.47      8.60 o 
   8  11   1        7.73       -4.16      8.33 o 
  10  11   1        4.04       -2.54     10.07 o 
 -11  12   1       37.20       17.57     10.85 o 
  -9  12   1       10.54       18.81     10.25 o 
  -7  12   1      282.20      331.54     20.41 o 
  -5  12   1     1932.63     1845.02     67.15 o 
  -3  12   1      450.77      405.99     14.91 o 
  -1  12   1      600.75      595.72     17.65 o 
   1  12   1      352.47      330.18     13.62 o 
   3  12   1      371.39      402.92     16.21 o 
   5  12   1       46.12       66.67     10.24 o 
   7  12   1      115.96      110.83     12.28 o 
   9  12   1      266.92      349.17     19.14 o 
  11  12   1      813.45      715.28     24.00 o 
 -12  13   1       46.51       74.24     15.73 o 
 -10  13   1      369.06      417.00     23.25 o 
  -8  13   1     1494.09     1449.00     65.01 o 
  -6  13   1     1130.94     1053.48     44.52 o 
  -4  13   1       12.02       15.41     10.73 o 
  -2  13   1     1013.31      928.04     26.52 o 
   0  13   1     1207.61     1094.56     29.16 o 
   2  13   1       25.37       31.11     16.43 o 
   4  13   1      747.90      716.03     21.03 o 
   6  13   1       10.55       14.91      9.61 o 
   8  13   1     1919.62     2018.37     36.90 o 
  10  13   1        0.07       -5.83     12.61 o 
  12  13   1       17.22       32.21     13.92 o 
 -13  14   1        0.94       -7.72     15.44 o 
 -11  14   1       10.97       25.82     13.77 o 
  -9  14   1       35.78       35.35     12.25 o 
  -7  14   1      138.41      165.29     16.45 o 
  -5  14   1      160.83      186.10     17.32 o 
  -3  14   1      351.22      378.90     19.91 o 
  -1  14   1     3577.16     3480.19    152.57 o 
   1  14   1       25.25       17.37     10.30 o 
   3  14   1        5.46        3.37      9.72 o 
   5  14   1      378.38      421.85     20.49 o 
   7  14   1        0.00       13.49     11.69 o 
   9  14   1      138.65      152.56     16.73 o 
  11  14   1       14.10       40.27     14.98 o 
  13  14   1      158.04      205.62     33.29 o 
 -12  15   1      164.45      174.85     21.52 o 
 -10  15   1       13.31       33.54     14.28 o 
  -8  15   1      383.25      357.11     22.60 o 
  -6  15   1       78.43       90.03     14.27 o 
  -4  15   1      366.70      335.41     21.15 o 
  -2  15   1     1664.04     1504.14     52.47 o 
   0  15   1        4.85        2.98     11.80 o 
   2  15   1     1316.34     1331.35     32.90 o 
   4  15   1       61.20       72.74     13.69 o 
   6  15   1       83.83      117.69     15.41 o 
   8  15   1       30.50       10.30     12.51 o 
  10  15   1      108.57      151.74     17.51 o 
  12  15   1       97.66      125.80     21.29 o 
  -9  16   1       78.32       94.89     17.74 o 
  -7  16   1       14.20       15.96     13.84 o 
  -5  16   1       34.50       23.47     12.24 o 
  -3  16   1      207.59      201.14     18.25 o 
  -1  16   1        0.03        0.88     11.85 o 
   1  16   1        1.15        3.35     11.95 o 
   3  16   1      765.59      720.20     25.06 o 
   5  16   1      172.46      261.04     20.97 o 
   7  16   1       13.94       16.35     13.58 o 
   9  16   1       12.13        9.03     15.14 o 
  -8  17   1       16.77       34.70     18.77 o 
  -6  17   1        7.92       11.67     16.37 o 
  -4  17   1        1.43        5.45     15.57 o 
  -2  17   1      145.39      137.28     17.32 o 
   0  17   1       80.33       89.09     16.63 o 
   2  17   1      148.74      195.87     26.57 o 
   4  17   1       19.31       42.36     14.66 o 
   6  17   1       76.74       77.51     14.57 o 
   8  17   1       55.91       36.66     16.37 o 
  -5  18   1       68.39       40.04     19.20 o 
  -3  18   1      155.26       98.76     22.74 o 
  -1  18   1       24.02       -1.57     23.56 o 
   1  18   1        2.71       -7.44     14.87 o 
   3  18   1        0.05       10.98     12.76 o 
   5  18   1       21.34       24.69     17.03 o 
  -2  19   1       10.38       -6.37     24.50 o 
   0  19   1       71.42       51.50     18.88 o 
   2  19   1       11.24      -12.14     25.75 o 
   1   1   2    28734.40    28240.76    277.19 o 
   0   2   2     1410.50     1320.49     19.52 o 
   2   2   2       23.80       21.82      2.66 o 
  -1   3   2      115.90       86.28      4.82 o 
   1   3   2     4477.75     4189.12     49.20 o 
   3   3   2     9149.96     8926.35    122.83 o 
  -2   4   2     4211.43     4357.44     46.84 o 
   0   4   2     6489.63     7053.64     77.58 o 
   2   4   2     1565.71     1859.51     22.79 o 
   4   4   2     2450.78     2659.60     35.19 o 
  -3   5   2      229.29      269.62      7.72 o 
  -1   5   2    17629.45    17818.06    189.19 o 
   1   5   2     1193.93     1297.53     20.24 o 
   3   5   2     1158.25     1169.98     16.50 o 
   5   5   2      169.95      190.00      7.98 o 
  -4   6   2    11082.61    11206.96    208.42 o 
  -2   6   2      403.88      461.56     10.60 o 
   0   6   2     1268.68     1365.71     19.45 o 
   2   6   2     1577.98     1580.29     22.35 o 
   4   6   2      360.64      317.77      8.10 o 
   6   6   2      139.47      155.91     14.10 o 
  -5   7   2    12281.79    12324.90    400.46 o 
  -3   7   2      208.88      202.89      9.54 o 
  -1   7   2      549.58      525.67     11.79 o 
   1   7   2     1297.48     1367.58     20.53 o 
   3   7   2       53.29       67.36      5.43 o 
   5   7   2      278.80      327.11      8.61 o 
   7   7   2     3125.43     3035.71     63.28 o 
  -6   8   2      146.08      178.57     12.12 o 
  -4   8   2     1283.85     1279.13     29.35 o 
  -2   8   2     1183.04     1181.06     23.06 o 
   0   8   2     3288.81     3257.73     44.99 o 
   2   8   2        7.92        6.55      4.40 o 
   4   8   2     1532.49     1544.06     30.71 o 
   6   8   2      296.66      302.70     11.79 o 
   8   8   2      669.72      610.90     17.73 o 
  -7   9   2        6.64       10.27      7.29 o 
  -5   9   2     1026.39      990.77     26.92 o 
  -3   9   2      803.78      777.03     18.00 o 
  -1   9   2     2029.69     1977.93     31.25 o 
   1   9   2       28.01       43.79      6.64 o 
   3   9   2      134.00      132.74      9.45 o 
   5   9   2      496.46      572.96     15.69 o 
   7   9   2     1217.96     1168.85     33.12 o 
   9   9   2      165.79      165.81     13.41 o 
  -8  10   2        4.23       -3.76      7.52 o 
  -6  10   2      812.42      759.62     27.16 o 
  -4  10   2       42.06       55.69      9.76 o 
  -2  10   2       62.97       64.94      9.02 o 
   0  10   2      734.19      750.13     22.83 o 
   2  10   2        2.57        2.81      6.39 o 
   4  10   2     1190.95     1247.50     23.57 o 
   6  10   2      199.03      272.47     14.49 o 
   8  10   2      123.59      115.68     11.63 o 
  10  10   2        4.06       -4.08      8.99 o 
  -9  11   2      789.43      750.08     24.53 o 
  -7  11   2     1707.98     1568.78     57.16 o 
  -5  11   2     1379.27     1350.44     38.57 o 
  -3  11   2      223.94      254.88     15.69 o 
  -1  11   2       82.70       86.48     10.41 o 
   1  11   2     2036.79     2037.18     43.26 o 
   3  11   2      703.75      746.63     19.83 o 
   5  11   2     2838.76     2860.18     52.99 o 
   7  11   2      110.95      120.64     13.56 o 
   9  11   2        7.56       20.09      9.74 o 
  11  11   2       68.99       56.16     13.71 o 
 -10  12   2       28.26       32.15     13.40 o 
  -8  12   2       69.35       61.05     12.30 o 
  -6  12   2      849.84      756.84     23.65 o 
  -4  12   2      161.47      155.24     14.40 o 
  -2  12   2       19.06       27.31     10.01 o 
   0  12   2       88.13       65.48     10.85 o 
   2  12   2      710.16      747.20     21.84 o 
   4  12   2        0.91       -4.41      8.81 o 
   6  12   2       21.35       42.19     10.92 o 
   8  12   2      527.82      516.90     20.20 o 
  10  12   2        2.22       -3.22     11.09 o 
  12  12   2       33.08       46.32     17.74 o 
 -11  13   2      204.31      241.77     23.01 o 
  -9  13   2       70.82       78.63     15.66 o 
  -7  13   2      178.74      249.37     20.62 o 
  -5  13   2      863.29      710.59     37.65 o 
  -3  13   2      220.96      242.71     20.61 o 
  -1  13   2      425.89      413.34     16.95 o 
   1  13   2        0.00       -4.62      9.24 o 
   3  13   2      611.86      618.78     21.17 o 
   5  13   2        7.95        0.43     10.52 o 
   7  13   2     1010.79     1049.99     31.88 o 
   9  13   2       87.29       60.76     13.17 o 
  11  13   2        6.53        5.94     15.07 o 
  13  13   2       70.23       82.48     18.92 o 
 -12  14   2       84.17       63.69     21.20 o 
 -10  14   2      143.38      174.97     20.25 o 
  -8  14   2      231.42      273.15     24.58 o 
  -6  14   2        7.18       -1.34     10.89 o 
  -4  14   2      256.62      263.56     21.93 o 
  -2  14   2     1467.52     1289.67     76.08 o 
   0  14   2        0.01       -4.79      9.58 o 
   2  14   2       91.22      110.08     14.06 o 
   4  14   2      457.04      452.28     26.68 o 
   6  14   2      346.60      391.01     21.08 o 
   8  14   2       85.46      105.71     14.50 o 
  10  14   2        8.66       12.45     14.98 o 
  12  14   2      689.65      598.73     45.24 o 
 -11  15   2        6.41       31.82     15.49 o 
  -9  15   2      713.81      563.07     26.47 o 
  -7  15   2        0.51       -6.10     12.19 o 
  -5  15   2       71.73      105.90     16.71 o 
  -3  15   2       18.39       -1.51     12.50 o 
  -1  15   2      257.54      283.69     28.52 o 
   1  15   2      122.92      123.05     14.88 o 
   3  15   2      227.59      242.96     18.93 o 
   5  15   2        2.85        0.01     11.41 o 
   7  15   2       79.96       76.37     14.59 o 
   9  15   2       27.02       29.72     13.40 o 
  11  15   2        2.48       24.52     20.16 o 
 -10  16   2      287.88      313.33     25.75 o 
  -8  16   2       50.56       55.60     15.52 o 
  -6  16   2       15.12       17.20     13.50 o 
  -4  16   2       16.76       10.38     13.95 o 
  -2  16   2        0.87       -2.23     12.30 o 
   0  16   2       47.12       52.32     14.71 o 
   2  16   2      137.50      166.16     19.36 o 
   4  16   2       59.74       72.78     16.43 o 
   6  16   2       75.57       78.53     14.83 o 
   8  16   2      115.58      131.61     21.52 o 
  10  16   2      161.65      172.72     24.36 o 
  -7  17   2        0.30       30.24     15.06 o 
  -5  17   2       36.26       45.92     15.67 o 
  -3  17   2       62.42       89.46     18.52 o 
  -1  17   2        7.94        3.37     13.09 o 
   1  17   2      178.42      208.55     24.51 o 
   3  17   2      618.40      531.36     27.55 o 
   5  17   2      616.19      623.85     42.54 o 
   7  17   2      117.75      148.62     19.15 o 
  -4  18   2      417.00      378.44     48.94 o 
  -2  18   2       47.05       58.32     17.24 o 
   0  18   2      100.79       91.34     16.77 o 
   2  18   2       74.22       83.48     21.84 o 
   4  18   2        0.13        6.76     16.00 o 
   0   1   3     1116.98      981.90     11.62 o 
  -1   2   3     1243.47     1168.62     15.55 o 
   1   2   3     2897.52     2669.17     27.33 o 
  -2   3   3    20843.72    20593.51    204.94 o 
   0   3   3     1030.59      888.31     14.50 o 
   2   3   3      626.04      635.01     11.00 o 
  -3   4   3     5701.13     5542.63     59.83 o 
  -1   4   3      377.78      336.47      9.24 o 
   1   4   3     1193.13     1246.49     18.97 o 
   3   4   3     8089.36     8384.37     94.66 o 
  -4   5   3     1515.00     1495.36     23.36 o 
  -2   5   3     1180.52     1192.20     20.29 o 
   0   5   3    10716.08    11029.04    122.34 o 
   2   5   3    10031.93    10070.51    111.43 o 
   4   5   3     4448.97     4351.41     68.70 o 
  -5   6   3       11.57       10.47      4.81 o 
  -3   6   3     1889.86     1917.09     35.60 o 
  -1   6   3     3343.13     3367.07     41.83 o 
   1   6   3      125.87      141.17      7.05 o 
   3   6   3      483.00      479.22     11.03 o 
   5   6   3      237.33      257.21      9.55 o 
  -6   7   3      192.31      218.45     10.70 o 
  -4   7   3       72.15       71.56      6.86 o 
  -2   7   3     1119.89     1242.21     20.15 o 
   0   7   3        3.40       -0.84      4.73 o 
   2   7   3      401.77      397.17     13.74 o 
   4   7   3     4832.25     4764.05     98.04 o 
   6   7   3     1790.88     1706.55     26.31 o 
  -7   8   3      323.05      324.17     14.40 o 
  -5   8   3     1172.57      994.75     27.60 o 
  -3   8   3      313.46      289.47     11.13 o 
  -1   8   3       31.53       45.28      6.65 o 
   1   8   3     3433.35     3429.02     45.27 o 
   3   8   3      778.56      730.40     16.61 o 
   5   8   3     2256.96     2301.05     50.19 o 
   7   8   3     1163.42     1157.73     25.33 o 
  -8   9   3      135.94      147.00     15.73 o 
  -6   9   3      130.52      146.71     12.42 o 
  -4   9   3     1399.39     1302.64     55.48 o 
  -2   9   3      146.55      165.04     13.32 o 
   0   9   3      219.67      242.84     11.80 o 
   2   9   3     2459.51     2419.38     50.64 o 
   4   9   3        0.00       -0.66      6.78 o 
   6   9   3        0.73       -3.96      7.91 o 
   8   9   3       19.46        3.47     10.12 o 
  -9  10   3      646.24      525.02     27.30 o 
  -7  10   3      320.22      326.13     25.25 o 
  -5  10   3        1.74       -4.34      8.68 o 
  -3  10   3       10.06       -1.56      8.34 o 
  -1  10   3       56.31       66.95     11.25 o 
   1  10   3      299.31      326.85     14.51 o 
   3  10   3      333.67      340.49     15.47 o 
   5  10   3        9.62       -4.22      8.44 o 
   7  10   3       91.88      110.56     13.00 o 
   9  10   3      138.67      142.92     17.82 o 
 -10  11   3       85.00       94.44     18.92 o 
  -8  11   3        0.20       -5.03     10.07 o 
  -6  11   3      663.61      659.22     34.83 o 
  -4  11   3       88.80       80.92     13.11 o 
  -2  11   3       81.41       54.17     11.45 o 
   0  11   3        0.31        4.00      7.95 o 
   2  11   3      208.27      310.27     22.41 o 
   4  11   3       80.21      104.27     12.83 o 
   6  11   3      444.58      425.17     18.48 o 
   8  11   3       85.51       50.07     14.55 o 
  10  11   3        7.71       -4.80     13.14 o 
 -11  12   3       30.78       49.01     15.55 o 
  -9  12   3      122.27      159.61     17.78 o 
  -7  12   3      110.80      122.22     16.65 o 
  -5  12   3        0.93       -4.89      9.77 o 
  -3  12   3      273.50      255.30     34.82 o 
  -1  12   3      158.47      162.81     15.79 o 
   1  12   3       29.94       51.86     12.60 o 
   3  12   3      300.79      344.02     35.07 o 
   5  12   3        1.32       -5.21     10.58 o 
   7  12   3      315.38      341.21     20.74 o 
   9  12   3      128.41      130.17     18.65 o 
  11  12   3       51.24       40.99     16.41 o 
 -12  13   3      151.70      146.34     20.86 o 
 -10  13   3       73.38       48.11     18.99 o 
  -8  13   3        0.16       -5.54     11.08 o 
  -6  13   3       98.56      135.33     16.64 o 
  -4  13   3      504.78      396.05     27.66 o 
  -2  13   3       58.78       49.77     14.41 o 
   0  13   3     1069.63     1029.96     30.31 o 
   2  13   3      391.02      420.22     23.00 o 
   4  13   3       13.12       -0.63     11.61 o 
   6  13   3      253.55      248.13     17.63 o 
   8  13   3        4.21       17.23     13.66 o 
  10  13   3       41.36       48.35     16.26 o 
  12  13   3       48.13       98.26     20.25 o 
 -11  14   3       32.99       20.41     17.57 o 
  -9  14   3        6.29       -0.07     12.85 o 
  -7  14   3       23.16       15.79     13.96 o 
  -5  14   3        4.09       -5.32     10.64 o 
  -3  14   3      254.69      252.16     28.08 o 
  -1  14   3       64.69       68.10     14.89 o 
   1  14   3       14.47       28.91     13.16 o 
   3  14   3       34.36       38.56     13.73 o 
   5  14   3       52.81       61.01     15.16 o 
   7  14   3       56.03       70.68     15.79 o 
   9  14   3      398.80      459.45     55.29 o 
  11  14   3        0.01       -6.50     18.18 o 
 -10  15   3       11.75       16.74     17.73 o 
  -8  15   3       60.52       55.47     15.47 o 
  -6  15   3      162.01      150.86     19.03 o 
  -4  15   3       15.58       13.59     13.16 o 
  -2  15   3      189.21      148.39     18.00 o 
   0  15   3      558.14      506.54     28.33 o 
   2  15   3       60.51       50.42     15.30 o 
   4  15   3      432.02      504.00     28.63 o 
   6  15   3      555.28      576.75     27.89 o 
   8  15   3      179.64      179.61     22.06 o 
  10  15   3      119.42      138.86     22.95 o 
  -9  16   3      238.67      201.49     25.99 o 
  -7  16   3        3.89       -3.14     13.49 o 
  -5  16   3       22.61       28.69     13.93 o 
  -3  16   3        0.47       -5.84     11.69 o 
  -1  16   3        9.25       -5.36     10.72 o 
   1  16   3      244.01      298.42     28.43 o 
   3  16   3        9.96       17.03     15.41 o 
   5  16   3       30.67       48.72     16.71 o 
   7  16   3       28.51       29.18     16.52 o 
   9  16   3      213.08      192.27     25.02 o 
  -6  17   3      173.73      202.88     28.11 o 
  -4  17   3        8.37        8.00     13.96 o 
  -2  17   3      114.41      105.77     33.63 o 
   0  17   3       49.34       71.20     19.49 o 
   2  17   3       60.48       62.22     17.39 o 
   4  17   3       16.53       40.34     16.36 o 
   6  17   3       84.78       53.20     18.03 o 
  -3  18   3        5.08        4.77     13.09 o 
  -1  18   3      298.41      243.53     56.78 o 
   1  18   3       42.77       27.69     16.62 o 
   3  18   3        0.92       -7.73     15.45 o 
   0   0   4      345.00      337.99     22.37 o 
   1   1   4     2252.29     2295.58     24.02 o 
   0   2   4      247.78      196.68      5.29 o 
   2   2   4     2916.96     3106.91     34.44 o 
  -1   3   4        0.66        0.13      3.47 o 
   1   3   4       19.82       27.88      3.61 o 
   3   3   4      557.84      560.29     10.46 o 
  -2   4   4        0.38        4.99      3.76 o 
   0   4   4      481.30      549.03     11.13 o 
   2   4   4        9.99        4.72      3.88 o 
   4   4   4      161.78      186.28      8.32 o 
  -3   5   4     1843.34     1803.64     31.60 o 
  -1   5   4      166.89      192.30      9.62 o 
   1   5   4      108.83      134.25      8.19 o 
   3   5   4     2026.39     1902.43     25.68 o 
   5   5   4     1504.56     1479.14     21.93 o 
  -4   6   4      668.51      625.34     13.48 o 
  -2   6   4      385.14      388.01     11.91 o 
   0   6   4     2579.73     2836.39     38.28 o 
   2   6   4      552.65      580.64     13.56 o 
   4   6   4      166.52      185.92      9.76 o 
   6   6   4     1025.57      883.95     22.51 o 
  -5   7   4       69.79       68.68      8.76 o 
  -3   7   4     1954.05     1999.21     44.62 o 
  -1   7   4     3025.55     2977.96     43.27 o 
   1   7   4     1301.96     1179.54     22.98 o 
   3   7   4     1012.34      959.65     18.79 o 
   5   7   4      370.01      349.98     12.04 o 
   7   7   4      188.91      202.90     13.08 o 
  -6   8   4     1476.34     1282.29     29.21 o 
  -4   8   4      800.88      734.65     30.69 o 
  -2   8   4      735.34      803.07     21.94 o 
   0   8   4      487.13      514.85     14.85 o 
   2   8   4      265.75      264.53     12.73 o 
   4   8   4      126.05      134.19     10.11 o 
   6   8   4      348.07      328.77     14.96 o 
   8   8   4      862.89      781.87     27.40 o 
  -7   9   4        8.29       -4.87      9.74 o 
  -5   9   4       72.67       57.14     10.66 o 
  -3   9   4     2216.22     2057.14     90.70 o 
  -1   9   4      333.13      308.17     14.59 o 
   1   9   4        0.00        2.37      6.95 o 
   3   9   4       50.70       58.16      9.08 o 
   5   9   4      140.70      182.51     15.31 o 
   7   9   4      109.05      164.62     17.86 o 
   9   9   4       68.07       79.44     15.16 o 
  -8  10   4      116.96       61.21     14.75 o 
  -6  10   4      119.31      159.15     16.10 o 
  -4  10   4      672.81      681.32     36.95 o 
  -2  10   4     2244.75     2312.32     84.40 o 
   0  10   4        0.28       -3.73      7.46 o 
   2  10   4       99.07       87.77     11.15 o 
   4  10   4     1050.09      984.87     27.95 o 
   6  10   4      447.57      426.83     20.50 o 
   8  10   4       12.45       11.16     15.66 o 
  10  10   4      399.72      385.48     34.24 o 
  -9  11   4      402.39      407.59     25.37 o 
  -7  11   4       45.28       80.37     17.44 o 
  -5  11   4       80.33       86.71     14.21 o 
  -3  11   4       71.57       82.12     14.50 o 
  -1  11   4      208.95      236.12     17.68 o 
   1  11   4     2107.64     1985.78     49.17 o 
   3  11   4       19.30       -5.26     10.52 o 
   5  11   4     1031.67     1023.97     29.94 o 
   7  11   4      220.48      264.79     22.98 o 
   9  11   4      214.21      240.62     22.22 o 
  11  11   4       47.18       57.85     16.55 o 
 -10  12   4      384.61      357.66     45.65 o 
  -8  12   4       90.45       78.31     17.54 o 
  -6  12   4      335.63      273.82     21.06 o 
  -4  12   4      250.66      224.71     18.87 o 
  -2  12   4      341.57      408.51     22.64 o 
   0  12   4      223.45      306.45     20.71 o 
   2  12   4      193.75      238.74     18.86 o 
   4  12   4      282.78      303.73     21.31 o 
   6  12   4      122.49      109.95     16.18 o 
   8  12   4       31.03        9.47     14.32 o 
  10  12   4        0.00       16.70     14.90 o 
  12  12   4      146.85      169.10     22.29 o 
 -11  13   4      212.82      211.02     22.77 o 
  -9  13   4        2.92       -3.92     15.87 o 
  -7  13   4       58.01       86.39     15.42 o 
  -5  13   4       10.56       13.69     12.31 o 
  -3  13   4      181.85      262.90     26.08 o 
  -1  13   4      174.66      204.35     18.65 o 
   1  13   4      362.70      421.18     23.39 o 
   3  13   4       38.68       47.92     13.79 o 
   5  13   4      121.80      141.49     17.74 o 
   7  13   4      367.50      373.46     41.45 o 
   9  13   4       29.64       27.33     17.08 o 
  11  13   4      131.68      160.11     29.56 o 
 -10  14   4        5.75       62.42     48.36 o 
  -8  14   4      373.22      384.44     31.01 o 
  -6  14   4      441.82      383.96     25.55 o 
  -4  14   4      328.11      285.15     31.04 o 
  -2  14   4       36.93       53.37     15.50 o 
   0  14   4      798.61      691.21     28.96 o 
   2  14   4      365.62      469.03     27.20 o 
   4  14   4        1.01       -7.20     14.41 o 
   6  14   4       10.90       13.33     14.18 o 
   8  14   4      305.31      263.76     37.61 o 
  10  14   4       68.95       57.83     19.06 o 
  -9  15   4      254.34      194.87     26.67 o 
  -7  15   4       58.62       47.25     16.42 o 
  -5  15   4      265.09      235.94     28.28 o 
  -3  15   4       38.48       38.78     13.26 o 
  -1  15   4       32.84       47.88     14.98 o 
   1  15   4      216.92      211.28     20.86 o 
   3  15   4      138.46      178.11     20.45 o 
   5  15   4      109.42      157.38     19.97 o 
   7  15   4        3.34       -8.04     16.07 o 
   9  15   4       69.53       73.87     20.67 o 
  -6  16   4        6.61        4.25     14.17 o 
  -4  16   4        5.64       12.69     12.87 o 
  -2  16   4      167.91      181.26     40.91 o 
   0  16   4       86.03       63.95     17.30 o 
   2  16   4       86.36      112.83     18.26 o 
   4  16   4       93.88       89.48     17.74 o 
   6  16   4        6.22       -7.66     15.33 o 
  -5  17   4       41.80       36.99     14.59 o 
  -3  17   4      580.95      426.23     78.61 o 
  -1  17   4        9.59       70.41     56.94 o 
   1  17   4       40.06       44.81     16.65 o 
   3  17   4       99.47      140.47     21.10 o 
   5  17   4        1.46        2.70     16.42 o 
   0   1   5     3124.13     3154.70     32.54 o 
  -1   2   5     3145.50     3261.56     35.42 o 
   1   2   5     2308.62     2317.86     29.01 o 
  -2   3   5       90.70      117.93      6.79 o 
   0   3   5        0.02        2.17      3.98 o 
   2   3   5      153.10      150.78      8.06 o 
  -3   4   5       42.80       46.38      5.72 o 
  -1   4   5      964.38      873.58     18.17 o 
   1   4   5     3964.53     3959.79     75.06 o 
   3   4   5      494.60      505.73     18.77 o 
  -4   5   5      501.59      540.51     13.68 o 
  -2   5   5      826.44      841.62     19.82 o 
   0   5   5      373.03      401.20     11.32 o 
   2   5   5       40.67       64.05      7.58 o 
   4   5   5     1007.85     1013.46     19.33 o 
  -5   6   5      231.06      259.49     23.44 o 
  -3   6   5      859.11      738.34     20.52 o 
  -1   6   5       15.31       20.77      6.25 o 
   1   6   5     1672.10     1651.49     26.93 o 
   3   6   5      163.84      176.39     10.54 o 
   5   6   5     1983.77     1812.24     35.61 o 
  -6   7   5     1058.27      984.62     35.51 o 
  -4   7   5      344.20      348.00     12.59 o 
  -2   7   5      100.47      113.55      9.26 o 
   0   7   5     2531.45     2480.06     36.57 o 
   2   7   5       87.01      111.49      9.58 o 
   4   7   5     1890.14     1716.59     28.26 o 
   6   7   5        0.41       -2.00      7.79 o 
  -7   8   5      140.26      160.11     13.56 o 
  -5   8   5       38.33       29.22     10.28 o 
  -3   8   5      353.97      360.33     14.01 o 
  -1   8   5      506.20      524.69     15.90 o 
   1   8   5     3286.18     3103.13     66.10 o 
   3   8   5     1052.42      917.50     19.74 o 
   5   8   5       14.12       18.93     11.80 o 
   7   8   5        6.34       -5.75     11.61 o 
  -8   9   5      330.89      313.14     22.60 o 
  -6   9   5        6.13       -4.62      9.25 o 
  -4   9   5      630.26      542.86     23.53 o 
  -2   9   5     1266.28     1160.35     27.71 o 
   0   9   5      870.48      769.55     18.50 o 
   2   9   5     1153.25     1076.59     23.69 o 
   4   9   5      703.17      614.06     17.66 o 
   6   9   5      467.15      451.02     22.01 o 
   8   9   5       19.88       13.38     12.74 o 
  -9  10   5        0.59       -6.33     12.67 o 
  -7  10   5       21.39       41.19     13.57 o 
  -5  10   5      171.51      155.75     17.07 o 
  -3  10   5       12.03        5.14      8.35 o 
  -1  10   5      930.87      873.58     31.67 o 
   1  10   5      511.26      453.38     16.07 o 
   3  10   5      540.54      509.43     22.99 o 
   5  10   5      796.35      713.00     27.79 o 
   7  10   5        0.42       -6.12     12.25 o 
   9  10   5       26.53       16.85     14.46 o 
 -10  11   5        1.27        0.88     14.44 o 
  -8  11   5      172.53      151.31     18.70 o 
  -6  11   5       11.66       18.69     15.15 o 
  -4  11   5        2.05       -5.45     10.91 o 
  -2  11   5        0.75       -5.24     10.47 o 
   0  11   5       92.76      134.88     13.13 o 
   2  11   5       32.61       20.89     12.01 o 
   4  11   5     1011.40      921.34     28.73 o 
   6  11   5      167.27      216.23     21.76 o 
   8  11   5      608.41      519.72     38.17 o 
  10  11   5      302.37      305.41     25.38 o 
 -11  12   5      145.47      161.40     20.58 o 
  -9  12   5       59.86       61.53     16.87 o 
  -7  12   5      102.18      128.74     20.90 o 
  -5  12   5       98.55      122.86     20.46 o 
  -3  12   5        7.34        6.09     12.19 o 
  -1  12   5      173.48      216.29     18.65 o 
   1  12   5      369.57      425.12     24.72 o 
   3  12   5      112.77      136.85     17.06 o 
   5  12   5       13.45       19.46     14.79 o 
   7  12   5      113.69      164.00     22.05 o 
   9  12   5      294.98      271.30     25.69 o 
  11  12   5       12.67       36.75     17.52 o 
 -10  13   5      218.46      187.74     21.82 o 
  -8  13   5       21.04        8.05     13.30 o 
  -6  13   5      407.60      342.63     37.75 o 
  -4  13   5      184.02      118.86     16.80 o 
  -2  13   5      112.17      133.50     17.23 o 
   0  13   5      147.74      142.41     17.90 o 
   2  13   5        0.31       -6.25     12.50 o 
   4  13   5      153.43      169.87     19.14 o 
   6  13   5      224.02      266.72     26.01 o 
   8  13   5      333.17      321.54     27.65 o 
  10  13   5       41.41       42.34     19.03 o 
  -9  14   5       44.60       37.35     16.22 o 
  -7  14   5       24.72       18.24     22.87 o 
  -5  14   5        8.25       18.27     16.86 o 
  -3  14   5      304.43      373.56     41.79 o 
  -1  14   5      261.22      363.15     24.48 o 
   1  14   5        0.02        3.88     12.79 o 
   3  14   5       27.11       31.49     14.67 o 
   5  14   5        2.16       -7.67     15.35 o 
   7  14   5       34.41       50.34     18.03 o 
   9  14   5       48.01       54.38     21.21 o 
  -6  15   5       24.73       49.25     17.74 o 
  -4  15   5       74.19       59.69     14.74 o 
  -2  15   5      196.09      210.89     23.52 o 
   0  15   5        0.07        4.14     14.30 o 
   2  15   5      141.81      144.93     19.52 o 
   4  15   5        1.00       13.72     15.95 o 
   6  15   5       83.92      113.28     22.59 o 
  -5  16   5        5.93       -6.15     17.11 o 
  -3  16   5       96.28       69.47     22.44 o 
  -1  16   5      275.81      264.48     33.68 o 
   1  16   5       66.30       66.67     17.82 o 
   3  16   5        0.69       -4.62     14.28 o 
   5  16   5       46.61       62.92     21.54 o 
   1   1   6      297.65      250.07     12.74 o 
   0   2   6      903.76      980.19     17.76 o 
   2   2   6      673.31      626.22     15.11 o 
  -1   3   6     1005.75      927.11     19.15 o 
   1   3   6      392.58      351.74     11.08 o 
   3   3   6      371.59      408.47     12.74 o 
  -2   4   6      663.81      614.89     17.78 o 
   0   4   6      712.36      711.74     15.48 o 
   2   4   6      452.61      416.58     12.82 o 
   4   4   6      255.37      312.46     14.88 o 
  -3   5   6       89.81      134.67     10.16 o 
  -1   5   6       15.41        9.86      6.43 o 
   1   5   6       26.81       48.84      8.02 o 
   3   5   6      467.45      557.39     16.44 o 
   5   5   6      409.18      358.12     14.99 o 
  -4   6   6      753.18      727.50     23.46 o 
  -2   6   6     2670.40     2511.79     89.66 o 
   0   6   6      287.55      333.57     13.53 o 
   2   6   6        1.35        0.11      6.77 o 
   4   6   6     3393.95     3232.26     49.16 o 
   6   6   6      476.27      427.48     15.55 o 
  -5   7   6      298.93      316.55     24.95 o 
  -3   7   6      491.54      509.82     21.02 o 
  -1   7   6      873.72      843.42     19.37 o 
   1   7   6     1831.27     1735.46     29.91 o 
   3   7   6       28.52       36.90      9.37 o 
   5   7   6     1713.25     1560.55     30.21 o 
   7   7   6        0.25        4.57      9.76 o 
  -6   8   6       17.48       11.22      8.96 o 
  -4   8   6       68.71       86.69     11.89 o 
  -2   8   6      500.84      453.16     17.57 o 
   0   8   6     1276.80     1251.17     24.94 o 
   2   8   6        3.71        3.21      8.21 o 
   4   8   6       17.60       25.91      9.49 o 
   6   8   6      175.65      182.38     15.34 o 
   8   8   6        0.03        1.43     13.03 o 
  -7   9   6      492.90      393.05     21.99 o 
  -5   9   6      362.17      279.82     15.92 o 
  -3   9   6      230.97      208.20     12.96 o 
  -1   9   6      179.96      211.28     13.71 o 
   1   9   6      246.26      278.76     14.90 o 
   3   9   6     1835.56     1796.33     60.34 o 
   5   9   6       41.21       29.83     14.28 o 
   7   9   6      401.07      425.71     30.33 o 
   9   9   6       20.04       35.01     15.34 o 
  -8  10   6       69.64       82.38     17.08 o 
  -6  10   6       56.80       64.44     11.92 o 
  -4  10   6        0.71       -4.96      9.92 o 
  -2  10   6        9.63        2.38      9.34 o 
   0  10   6      304.88      363.80     17.94 o 
   2  10   6     1831.45     1749.10     51.53 o 
   4  10   6     1788.58     1678.18     70.29 o 
   6  10   6        0.57       -6.82     13.65 o 
   8  10   6      528.83      466.75     38.35 o 
  10  10   6       43.97       30.25     16.03 o 
  -9  11   6      213.49      223.85     22.87 o 
  -7  11   6       63.28      129.28     18.74 o 
  -5  11   6      278.26      297.56     20.09 o 
  -3  11   6      207.09      222.68     21.77 o 
  -1  11   6        0.20       -2.28      9.63 o 
   1  11   6      313.86      344.48     22.83 o 
   3  11   6      194.02      255.03     23.16 o 
   5  11   6      443.44      475.48     28.47 o 
   7  11   6        1.58       -6.97     13.94 o 
   9  11   6      149.79      141.54     21.57 o 
  11  11   6        1.66       -7.98     15.96 o 
 -10  12   6        0.02       13.87     15.53 o 
  -8  12   6        2.27       11.35     14.90 o 
  -6  12   6        0.07        5.02     19.78 o 
  -4  12   6       21.31       34.86     17.17 o 
  -2  12   6        2.57        0.87     12.35 o 
   0  12   6      673.64      578.99     24.27 o 
   2  12   6      215.30      245.40     21.00 o 
   4  12   6      179.30      248.75     23.57 o 
   6  12   6       90.11       76.58     18.89 o 
   8  12   6      227.18      206.90     23.67 o 
  10  12   6        8.93        3.87     17.10 o 
  -7  13   6       40.80       30.41     15.29 o 
  -5  13   6       45.27       31.43     20.66 o 
  -3  13   6        0.63       -6.90     13.80 o 
  -1  13   6      146.59      156.89     19.54 o 
   1  13   6        1.37       -6.59     13.17 o 
   3  13   6      215.42      261.64     30.24 o 
   5  13   6        9.60       28.88     16.93 o 
   7  13   6      271.24      339.14     28.44 o 
  -6  14   6       12.11       21.10     19.04 o 
  -4  14   6       30.90       41.60     19.66 o 
  -2  14   6        2.87       -0.84     13.75 o 
   0  14   6      361.41      388.33     26.62 o 
   2  14   6       89.56       93.19     17.97 o 
   4  14   6      264.01      298.82     52.90 o 
   6  14   6       11.32       14.27     17.40 o 
  -3  15   6       95.45       83.79     19.65 o 
  -1  15   6       16.96       56.78     17.09 o 
   1  15   6      114.48      132.93     19.41 o 
   3  15   6        4.81       19.96     17.91 o 
   0   1   7       12.07        9.28      7.98 o 
  -1   2   7       79.32      110.27     15.65 o 
   1   2   7      595.45      557.68     18.86 o 
  -2   3   7      259.96      279.77     15.46 o 
   0   3   7      237.68      259.12     14.69 o 
   2   3   7      415.84      395.22     18.02 o 
  -3   4   7     1984.20     1752.28     44.66 o 
  -1   4   7       15.04       -2.71      7.99 o 
   1   4   7      391.58      414.52     15.38 o 
   3   4   7       55.73       55.58     10.37 o 
  -4   5   7      103.21      125.17     12.47 o 
  -2   5   7     2028.41     1741.73     71.53 o 
   0   5   7      104.14       95.48     10.83 o 
   2   5   7      301.19      339.83     20.20 o 
   4   5   7      137.24      154.87     13.04 o 
  -5   6   7     1695.92     1585.95     58.83 o 
  -3   6   7        0.56       -3.55      9.01 o 
  -1   6   7     2101.17     1885.11     56.53 o 
   1   6   7      392.57      409.92     18.95 o 
   3   6   7     1130.44     1056.37     24.65 o 
   5   6   7      380.65      408.88     17.87 o 
  -6   7   7        4.88        6.99      9.89 o 
  -4   7   7      320.27      359.78     22.62 o 
  -2   7   7      539.35      487.34     26.31 o 
   0   7   7       61.10       59.67     11.37 o 
   2   7   7       57.38       70.73     11.50 o 
   4   7   7        0.21       -1.74      9.44 o 
   6   7   7      101.23      119.97     13.38 o 
  -7   8   7      404.44      420.20     21.74 o 
  -5   8   7      335.01      315.51     18.72 o 
  -3   8   7      499.89      481.60     22.27 o 
  -1   8   7      196.87      206.59     15.38 o 
   1   8   7      103.85      129.48     13.30 o 
   3   8   7      335.45      373.05     18.75 o 
   5   8   7      283.81      324.62     17.86 o 
   7   8   7       32.53       32.38     14.87 o 
  -8   9   7       69.77       72.81     17.90 o 
  -6   9   7       36.63       40.07     12.30 o 
  -4   9   7      265.98      281.86     22.46 o 
  -2   9   7      257.94      294.84     19.22 o 
   0   9   7      591.46      562.03     19.16 o 
   2   9   7     1160.29     1090.95     35.06 o 
   4   9   7      742.91      651.39     20.55 o 
   6   9   7      112.84      158.57     19.79 o 
   8   9   7      260.88      253.24     23.40 o 
  -9  10   7       97.47      105.78     20.02 o 
  -7  10   7       33.81       69.41     17.14 o 
  -5  10   7      347.57      381.33     47.11 o 
  -3  10   7        2.96       -5.51     11.03 o 
  -1  10   7       19.04        9.42     11.23 o 
   1  10   7      145.84      214.18     20.36 o 
   3  10   7     1654.56     1530.27     48.09 o 
   5  10   7       19.62       21.28     15.44 o 
   7  10   7      138.44      168.36     21.09 o 
   9  10   7     1198.32     1016.01     41.73 o 
  -8  11   7       36.76       28.38     16.68 o 
  -6  11   7      199.21      227.56     27.53 o 
  -4  11   7      226.52      250.12     20.49 o 
  -2  11   7      101.71      126.32     15.67 o 
   0  11   7        0.90       -5.57     11.14 o 
   2  11   7        2.73       25.22     15.53 o 
   4  11   7        2.64       -3.79     14.58 o 
   6  11   7        0.26       24.16     17.04 o 
   8  11   7       41.38       66.91     19.06 o 
  -7  12   7      340.88      323.63     36.61 o 
  -5  12   7        1.32       10.68     18.37 o 
  -3  12   7       40.55       21.93     16.30 o 
  -1  12   7      347.09      381.42     29.06 o 
   1  12   7      114.97      158.10     22.10 o 
   3  12   7        3.64       16.83     17.10 o 
   5  12   7       22.78       32.04     16.85 o 
   7  12   7      359.61      399.18     30.50 o 
  -4  13   7      144.44      169.54     26.32 o 
  -2  13   7       42.79       61.53     20.69 o 
   0  13   7      411.03      507.60     33.00 o 
   2  13   7       92.51      101.89     20.56 o 
   4  13   7       14.02       10.44     16.58 o 
  -1  14   7      370.13      389.21     27.39 o 
   1  14   7      130.26      182.08     25.21 o 
   0   0   8     2284.26     2168.37    108.29 o 
   1   1   8      462.05      471.61     25.10 o 
   0   2   8      769.11      745.20     26.33 o 
   2   2   8      592.67      559.44     20.78 o 
  -1   3   8        5.66       10.89     11.93 o 
   1   3   8        0.10       -5.64     11.27 o 
   3   3   8      134.89      144.59     15.83 o 
  -2   4   8       28.49       26.40     11.50 o 
   0   4   8      720.27      712.37     30.48 o 
   2   4   8      219.01      250.94     18.45 o 
   4   4   8     2544.15     2280.61     76.79 o 
  -3   5   8      295.19      387.60     22.31 o 
  -1   5   8       25.54       29.18     13.73 o 
   1   5   8       82.61      103.83     17.34 o 
   3   5   8      156.29      181.57     17.74 o 
   5   5   8       56.35       71.68     12.61 o 
  -4   6   8        0.28        3.91     10.24 o 
  -2   6   8      191.48      221.18     18.82 o 
   0   6   8        6.84        5.44     12.63 o 
   2   6   8     1099.20      987.93     28.18 o 
   4   6   8      119.74      158.50     16.43 o 
   6   6   8      246.01      251.60     18.56 o 
  -5   7   8        3.79       -2.68     10.66 o 
  -3   7   8      237.01      261.23     17.67 o 
  -1   7   8       73.11       98.65     14.65 o 
   1   7   8       36.32       33.62     12.82 o 
   3   7   8       96.21      142.64     17.40 o 
   5   7   8      132.47      166.07     16.57 o 
   7   7   8      171.86      202.04     17.55 o 
  -6   8   8      649.88      599.90     22.53 o 
  -4   8   8      386.72      351.98     27.07 o 
  -2   8   8      285.93      339.16     25.73 o 
   0   8   8        4.45       -5.46     10.92 o 
   2   8   8       39.23       48.28     13.58 o 
   4   8   8      387.54      438.38     25.95 o 
   6   8   8      127.84      171.42     18.58 o 
   8   8   8       62.95       72.03     21.70 o 
  -7   9   8      123.34      141.53     23.65 o 
  -5   9   8       56.44       62.97     13.24 o 
  -3   9   8      404.39      416.46     25.41 o 
  -1   9   8      175.82      181.62     20.95 o 
   1   9   8       25.63       42.30     13.43 o 
   3   9   8       23.49       30.31     13.43 o 
   5   9   8        0.00       20.83     14.83 o 
   7   9   8       10.70       15.97     20.38 o 
  -6  10   8      232.82      217.90     36.49 o 
  -4  10   8      270.37      246.74     21.21 o 
  -2  10   8       91.60       93.92     14.82 o 
   0  10   8      190.57      196.75     19.76 o 
   2  10   8        9.29       32.55     14.32 o 
   4  10   8      223.52      287.47     43.10 o 
   6  10   8        0.00       -1.64     16.38 o 
  -5  11   8       37.91       51.53     14.62 o 
  -3  11   8      108.42      133.04     15.65 o 
  -1  11   8        2.63       12.76     14.67 o 
   1  11   8      472.68      435.00     54.13 o 
   3  11   8        0.00       -8.72     17.44 o 
   5  11   8      400.42      426.12     39.54 o 
  -2  12   8      167.97      191.12     26.34 o 
   0  12   8       23.75       19.58     24.82 o 
   2  12   8       87.96      143.03     24.28 o 
   0   1   9        4.39       -2.04     14.33 o 
  -1   2   9       24.14       44.14     17.55 o 
   1   2   9        0.04       -0.71     15.52 o 
  -2   3   9      729.83      687.59     30.93 o 
   0   3   9       10.83        4.24     15.00 o 
   2   3   9      282.72      335.85     27.33 o 
  -3   4   9      422.31      463.45     26.80 o 
  -1   4   9       11.05       10.61     14.66 o 
   1   4   9      300.11      382.97     26.09 o 
   3   4   9       34.69       34.07     14.94 o 
  -4   5   9        2.93       15.61     13.43 o 
  -2   5   9      244.18      276.54     24.87 o 
   0   5   9      115.83      123.08     18.21 o 
   2   5   9      529.84      548.96     26.52 o 
   4   5   9      202.67      285.58     25.42 o 
  -5   6   9       71.22       96.04     16.86 o 
  -3   6   9      420.64      490.71     29.44 o 
  -1   6   9       66.45      102.35     17.25 o 
   1   6   9      169.71      213.38     26.35 o 
   3   6   9       20.23       18.51     14.37 o 
   5   6   9      181.46      212.29     19.69 o 
  -6   7   9       42.24       32.10     14.52 o 
  -4   7   9       93.87      112.40     18.38 o 
  -2   7   9      101.90      109.08     18.49 o 
   0   7   9      162.35      189.40     21.16 o 
   2   7   9        6.05       25.35     15.24 o 
   4   7   9      306.46      331.34     22.77 o 
   6   7   9       15.59       11.56     13.53 o 
  -5   8   9      289.78      318.63     23.26 o 
  -3   8   9      161.57      151.97     20.38 o 
  -1   8   9       16.11       24.02     16.45 o 
   1   8   9      418.97      425.20     27.39 o 
   3   8   9       98.42      104.08     17.83 o 
   5   8   9       16.39       20.67     14.19 o 
  -2   9   9       12.41       45.54     15.79 o 
   0   9   9      119.31      180.82     20.16 o 
   2   9   9      446.47      467.17     51.40 o 
   1   1  10      692.22      712.69     44.84 o 
   0   2  10      101.21      134.90     22.74 o 
   2   2  10       66.16       77.48     21.02 o 
  -1   3  10      200.05      277.97     27.80 o 
   1   3  10      113.51      142.73     28.83 o 
   3   3  10      100.14      121.03     22.15 o 
  -2   4  10       72.60       69.84     21.45 o 
   0   4  10      104.72       93.00     21.70 o 
   2   4  10       43.25       30.80     18.53 o 
  -1   5  10       38.59       64.57     19.67 o 
   1   5  10        2.75        3.04     17.63 o 
                                                 
