# Supplementary material for: The effect of polymorphism on polymer properties: crystal structure, stability and polymerization of the short-chain bio-based nylon 52 monomer 1,5-pentanedi­amine oxalate
Source: IUCrJ. 2023 Jan 1;10(Pt 1):52–65. doi: 10.1107/S2052252522010442 (PMC9812218; doi:10.1107/S2052252522010442)
Supplement: Supplementary file 3 [file m-10-00052-sup3.fcf]

#
# h,k,l, Fc-squared, Fo-squared, sigma(Fo-squared), status flag
#
data_trihydrate
_shelx_title ' 180323c in P-1'
_shelx_refln_list_code          4
_shelx_F_calc_maximum       80.17
_exptl_crystal_F_000       258.00
_reflns_d_resolution_high  0.8405

loop_
 _space_group_symop_operation_xyz
 'x, y, z'
 '-x, -y, -z'

_cell_length_a     6.8487
_cell_length_b     9.4839
_cell_length_c    10.7643
_cell_angle_alpha 110.712
_cell_angle_beta   97.505
_cell_angle_gamma  91.358

_shelx_F_squared_multiplier     1.000

loop_
 _refln_index_h
 _refln_index_k
 _refln_index_l
 _refln_F_squared_calc
 _refln_F_squared_meas
 _refln_F_squared_sigma
 _refln_observed_status
   2   0   0       1016.19        962.97        22.36 o
   3   0   0        191.31        246.59         2.76 o
   4   0   0        293.11        333.47         4.14 o
   5   0   0          4.69          4.00         0.93 o
   6   0   0          1.65          1.88         0.69 o
   7   0   0          0.89          0.02         1.17 o
   8   0   0          0.15          0.56         1.04 o
  -8   1   0          1.95          0.66         1.39 o
  -7   1   0          0.89          0.78         0.83 o
  -6   1   0          5.67          4.66         0.88 o
  -5   1   0          0.03          0.34         0.52 o
  -4   1   0        107.96        132.25         1.89 o
  -3   1   0         70.12         85.70         2.29 o
  -2   1   0        927.83       1035.87        21.35 o
  -1   1   0          0.00         32.39         1.95 o
   1   1   0        103.66         50.10         1.48 o
   2   1   0          6.55          7.20         1.02 o
   3   1   0        562.03        580.01         8.80 o
   4   1   0          1.52          1.46         0.41 o
   5   1   0          0.47          0.64         0.58 o
   6   1   0         67.64         61.97         3.82 o
   7   1   0          1.25          1.90         1.50 o
  -8   2   0          2.44          2.17         1.07 o
  -7   2   0         19.66         22.61         1.65 o
  -6   2   0         11.62         10.94         1.19 o
  -5   2   0          0.99          0.18         0.59 o
  -4   2   0         53.60         56.57         1.65 o
  -3   2   0        113.97         98.88         2.38 o
  -2   2   0       5139.49       5384.38        19.12 o
  -1   2   0       1355.78       1722.43        22.31 o
   0   2   0       1215.64       1094.93         8.81 o
   1   2   0        426.14        622.19         4.74 o
   2   2   0       1081.20       1148.22        22.70 o
   4   2   0         34.84         33.60         2.05 o
   5   2   0        239.93        261.50         7.31 o
   6   2   0          5.76          7.82         1.60 o
   7   2   0          0.47          0.87         1.36 o
  -7   3   0         31.05         33.04         2.00 o
  -6   3   0          0.54          0.00         0.72 o
  -5   3   0         79.22         78.33         2.58 o
  -4   3   0         95.94        109.88         2.53 o
  -3   3   0        186.04        157.11         2.95 o
   0   3   0        798.61        570.24        32.71 o
   1   3   0       1704.19       1764.72        15.11 o
   2   3   0         17.54         27.80         2.15 o
   3   3   0         32.20         38.44         1.59 o
   4   3   0          2.93          2.20         0.63 o
   5   3   0         31.96         30.38         1.47 o
   6   3   0          4.02          3.61         1.26 o
   7   3   0         19.16         21.20         2.80 o
  -7   4   0          0.55          0.01         1.29 o
  -6   4   0          6.00          7.60         1.58 o
  -5   4   0        163.24        190.42         9.23 o
  -4   4   0        116.48        128.04         3.79 o
  -3   4   0         63.11         59.25         1.48 o
  -2   4   0         17.73         15.14         0.74 o
  -1   4   0        350.03        411.67         4.17 o
   0   4   0         65.36         67.51         3.64 o
   1   4   0         14.92         12.62         0.64 o
   2   4   0          2.16          2.50         0.40 o
   3   4   0          0.07          0.61         0.46 o
   4   4   0         17.70         14.78         1.15 o
   5   4   0         44.54         58.03         4.09 o
   6   4   0          1.75          0.00         1.28 o
   7   4   0         25.03         26.77         3.02 o
  -7   5   0          2.86          3.22         1.41 o
  -6   5   0         61.03         60.03         4.13 o
  -5   5   0         27.99         32.47         2.87 o
  -4   5   0         39.95         43.64         3.27 o
  -3   5   0          3.99          4.52         0.53 o
  -2   5   0        603.34        687.12        16.30 o
  -1   5   0        127.04        134.25         1.75 o
   0   5   0         17.80         13.79         0.68 o
   1   5   0        110.01        114.36         3.71 o
   2   5   0          0.54          1.29         0.50 o
   3   5   0          3.48          2.42         0.70 o
   4   5   0          6.47          2.93         0.79 o
   5   5   0         49.70         57.02         2.34 o
   6   5   0         24.40         24.61         2.74 o
  -6   6   0         48.97         56.60         4.31 o
  -5   6   0          2.84          1.87         1.24 o
  -4   6   0          2.55          1.93         1.44 o
  -3   6   0          3.89          1.76         0.71 o
  -2   6   0         12.72         17.04         1.22 o
  -1   6   0         17.34         13.84         0.69 o
   0   6   0        100.36        116.08        10.81 o
   1   6   0          6.42          5.98         1.14 o
   2   6   0          7.29          8.55         0.83 o
   3   6   0         91.91         75.07         3.09 o
   4   6   0         61.17         59.70         3.51 o
   5   6   0          0.74          1.50         0.81 o
   6   6   0          0.51          1.81         1.56 o
  -6   7   0          0.67          0.00         1.50 o
  -5   7   0          1.24          1.42         1.27 o
  -4   7   0         52.73         65.98         4.53 o
  -3   7   0          1.80          1.75         0.87 o
  -2   7   0          0.78          1.38         0.69 o
  -1   7   0          8.36          5.68         1.27 o
   0   7   0        133.66        130.11         5.17 o
   1   7   0          0.36          0.11         0.46 o
   2   7   0          4.03          3.81         0.74 o
   3   7   0         44.39         41.71         2.44 o
   4   7   0         48.79         44.96         2.18 o
   5   7   0         25.75         27.40         1.81 o
  -5   8   0          1.08          0.83         1.23 o
  -4   8   0         27.47         27.77         3.28 o
  -3   8   0          7.90          9.19         1.17 o
  -2   8   0          8.09         10.96         1.29 o
  -1   8   0         95.28        105.26         4.91 o
   0   8   0          1.97          2.90         1.19 o
   1   8   0         63.53         53.09         3.61 o
   2   8   0         51.11         52.49         5.59 o
   3   8   0         37.10         32.57         1.74 o
   4   8   0         13.50         16.30         1.45 o
  -4   9   0          1.97          1.51         1.70 o
  -3   9   0          7.98          9.46         1.33 o
  -2   9   0          0.03          0.00         0.70 o
  -1   9   0          0.52          0.16         0.91 o
   0   9   0         14.57         19.46         2.45 o
   1   9   0          0.25          0.12         1.22 o
   2   9   0          4.82          4.77         1.61 o
   3   9   0         10.47          9.57         2.06 o
  -2  10   0          0.72          1.81         1.47 o
  -1  10   0          0.03          0.00         1.38 o
   0  10   0          3.64          2.85         1.69 o
   1  10   0         15.66         14.53         2.19 o
   2  10   0         14.73         23.11         2.83 o
  -2 -10   1         11.83         18.67         2.77 o
  -1 -10   1          4.31          6.36         1.57 o
   0 -10   1          0.63          0.00         0.89 o
   1 -10   1          0.17          0.00         0.85 o
   2 -10   1          0.08          0.00         1.18 o
   3 -10   1          4.52          5.02         1.76 o
  -4  -9   1         25.95         31.17         2.04 o
  -3  -9   1          0.85          1.87         1.58 o
  -2  -9   1          0.07          0.09         0.91 o
  -1  -9   1          1.28          0.98         0.96 o
   0  -9   1         35.76         35.73         2.90 o
   1  -9   1         10.91          8.96         1.88 o
   2  -9   1          0.76          0.02         0.80 o
   3  -9   1         20.34         26.32         2.82 o
   4  -9   1          9.85          9.30         2.14 o
  -5  -8   1          5.15          5.23         1.06 o
  -4  -8   1          2.00          1.57         0.79 o
  -3  -8   1          3.97          3.10         0.84 o
  -2  -8   1          1.45          0.53         0.57 o
  -1  -8   1        159.04        170.39         7.65 o
   0  -8   1         69.07         78.12         4.35 o
   1  -8   1          0.31          0.02         0.59 o
   2  -8   1         28.81         27.83         1.72 o
   3  -8   1         56.56         60.63         2.59 o
   4  -8   1          1.04          0.03         1.38 o
   5  -8   1          2.51          1.52         1.19 o
  -5  -7   1         24.73         15.94         1.37 o
  -4  -7   1          0.21          1.03         0.74 o
  -3  -7   1          4.92          7.57         0.99 o
  -2  -7   1          0.05          1.24         0.87 o
  -1  -7   1         74.49         75.37         7.49 o
   0  -7   1         12.39         13.00         0.92 o
   1  -7   1          7.71          7.62         0.68 o
   2  -7   1          0.73          0.01         0.53 o
   3  -7   1          0.74          0.45         0.70 o
   4  -7   1          2.50          3.51         1.46 o
   5  -7   1          0.33          0.70         1.03 o
   6  -7   1         18.07         23.98         2.98 o
  -6  -6   1          7.69          6.88         1.77 o
  -5  -6   1          5.71          4.29         0.95 o
  -4  -6   1          0.00          0.20         0.65 o
  -3  -6   1        193.96        197.07         6.99 o
  -2  -6   1          7.66          7.64         0.81 o
  -1  -6   1          6.19          4.43         0.68 o
   0  -6   1         61.93         47.84         1.20 o
   1  -6   1        105.93        121.82         1.88 o
   2  -6   1          9.99          5.69         0.54 o
   3  -6   1          6.08          9.39         0.73 o
   4  -6   1         46.67         57.12         3.89 o
   5  -6   1         23.74         25.69         2.67 o
   6  -6   1         11.35         12.72         2.03 o
   7  -6   1          0.53          0.00         1.49 o
  -7  -5   1         44.76         36.03         3.36 o
  -6  -5   1          0.05          0.00         1.18 o
  -5  -5   1          0.03          0.00         0.64 o
  -4  -5   1          2.27          2.47         0.63 o
  -3  -5   1         32.85         25.44         1.41 o
  -2  -5   1         16.04         11.79         0.93 o
  -1  -5   1        200.59        176.33         9.39 o
   0  -5   1         16.22         22.36         0.90 o
   1  -5   1          0.47          1.29         0.33 o
   2  -5   1        256.73        312.84         3.02 o
   3  -5   1         42.70         51.47         2.21 o
   4  -5   1         19.35         20.16         1.26 o
   5  -5   1         51.22         40.21         7.81 o
   6  -5   1         37.37         40.04         3.15 o
   7  -5   1          0.57          1.14         1.43 o
  -7  -4   1          4.12          4.38         1.88 o
  -6  -4   1         33.36         45.73         3.58 o
  -5  -4   1        121.23        133.64         4.17 o
  -4  -4   1          0.77          0.73         0.59 o
  -3  -4   1         13.58          8.94         0.84 o
  -1  -4   1         80.28        127.35         9.21 o
   0  -4   1         58.77         37.47         1.08 o
   1  -4   1        103.74         71.05         1.22 o
   2  -4   1         57.31         80.66         3.74 o
   3  -4   1         70.24         66.96         4.50 o
   4  -4   1          3.58          4.00         0.65 o
   5  -4   1        148.55        160.45         8.72 o
   6  -4   1          0.02          0.62         0.72 o
   7  -4   1          0.61          0.25         1.23 o
  -7  -3   1          1.58          1.18         1.17 o
  -6  -3   1         50.27         56.03         3.92 o
  -5  -3   1         21.92         19.33         2.27 o
  -4  -3   1         20.85         18.35         1.22 o
  -3  -3   1        186.04        168.26        17.61 o
  -2  -3   1       1153.24       1117.82        16.29 o
   0  -3   1        238.51        143.57         2.21 o
   1  -3   1       1371.22       1140.09        14.13 o
   3  -3   1        150.23        146.80         3.39 o
   4  -3   1          2.26          1.36         0.48 o
   5  -3   1         35.82         32.11         2.74 o
   6  -3   1          0.00          0.00         0.72 o
   7  -3   1         44.07         38.42         2.18 o
  -7  -2   1          7.72          4.84         1.57 o
  -6  -2   1         11.46          7.60         1.64 o
  -5  -2   1         99.91        133.13         4.76 o
  -4  -2   1         11.57          8.14         0.59 o
  -3  -2   1        343.19        271.69         2.31 o
  -2  -2   1        222.80        357.68         8.64 o
  -1  -2   1       3134.41       2484.56        11.91 o
   0  -2   1       1910.35       2208.54        15.35 o
   1  -2   1        761.20        772.98        15.61 o
   2  -2   1          8.90         10.74         1.37 o
   3  -2   1         69.96         73.37         3.12 o
   4  -2   1         42.92         41.98         3.13 o
   5  -2   1          0.85          0.65         0.53 o
   6  -2   1         21.26         19.91         1.41 o
   7  -2   1         51.16         60.91         2.65 o
  -8  -1   1          1.64          0.81         1.59 o
  -7  -1   1          0.48          0.02         1.14 o
  -6  -1   1         58.66         62.80         3.68 o
  -5  -1   1         21.97         23.09         1.40 o
  -4  -1   1        310.86        367.67        10.17 o
  -3  -1   1         57.02         72.34         3.18 o
  -2  -1   1       5111.54       4640.53        29.14 o
   1  -1   1        938.63        802.60        52.17 o
   2  -1   1        183.64        106.05         5.25 o
   3  -1   1         14.08         11.54         1.26 o
   4  -1   1         11.06         10.37         1.15 o
   5  -1   1          0.00          0.16         0.47 o
   6  -1   1         51.36         52.97         4.47 o
   7  -1   1          1.52          0.96         0.68 o
  -8   0   1          1.35          0.00         1.41 o
  -7   0   1          0.02          0.51         0.90 o
  -6   0   1         21.12         15.80         1.35 o
  -5   0   1         59.85         61.30         2.12 o
  -4   0   1         90.87        110.14         5.98 o
  -3   0   1         17.54         19.27         0.50 o
  -2   0   1       6427.74       7011.21        46.31 o
  -1   0   1        423.98        471.10         3.08 o
   1   0   1        219.22        226.29         1.19 o
   2   0   1        208.76        203.61         2.21 o
   3   0   1         35.52         28.29         0.90 o
   4   0   1        276.45        269.38         4.11 o
   5   0   1         27.73         24.84         1.39 o
   6   0   1          1.33          1.48         0.62 o
   7   0   1          0.41          0.01         0.83 o
  -8   1   1          2.78          1.23         1.49 o
  -7   1   1         19.61         26.66         1.83 o
  -6   1   1         37.29         44.36         2.21 o
  -5   1   1          8.54          6.59         0.76 o
  -4   1   1       1522.89       1756.48         9.18 o
  -3   1   1        223.72        301.68         9.72 o
  -2   1   1        390.86        358.77         9.00 o
  -1   1   1        827.21       1153.23         7.25 o
   0   1   1       1225.10       1495.33         9.16 o
   1   1   1        107.56        168.28         3.96 o
   2   1   1         18.30          7.44         0.50 o
   3   1   1        541.44        542.44         4.82 o
   4   1   1         12.12         14.99         0.63 o
   5   1   1          0.00          0.19         0.43 o
   6   1   1         41.55         42.12         3.09 o
   7   1   1          6.47          5.70         1.84 o
  -8   2   1          4.73          4.21         1.57 o
  -7   2   1          2.08          2.20         2.36 o
  -6   2   1          0.11          0.04         0.75 o
  -5   2   1          0.01          0.46         0.68 o
  -4   2   1        267.55        282.37         3.23 o
  -3   2   1         12.60         21.46         1.44 o
  -2   2   1          8.79         12.78         1.03 o
  -1   2   1        909.39        769.30         6.98 o
   0   2   1        279.69        398.37         6.77 o
   1   2   1        265.23        214.66         4.95 o
   2   2   1       1497.40       1376.39         9.00 o
   3   2   1        108.36         92.54         2.14 o
   4   2   1          0.54          1.13         0.28 o
   5   2   1         89.92         88.53         4.11 o
   6   2   1         29.61         24.80         2.49 o
   7   2   1          1.06          1.29         1.12 o
  -7   3   1          0.01          0.43         1.08 o
  -6   3   1         54.69         73.83         4.49 o
  -5   3   1        117.69        120.96         7.49 o
  -4   3   1         30.01         35.48         2.26 o
  -3   3   1        112.47        111.40         2.74 o
  -2   3   1        150.98        180.93         2.26 o
  -1   3   1         12.81         17.80         1.33 o
   0   3   1        431.83        498.37         4.20 o
   1   3   1       1998.66       2199.32        14.21 o
   2   3   1         60.77         92.60         2.29 o
   3   3   1          1.11          3.90         0.53 o
   4   3   1         27.55         20.79         1.13 o
   5   3   1        464.67        517.85        10.52 o
   6   3   1         11.57         11.77         1.95 o
   7   3   1          8.77          7.18         1.81 o
  -7   4   1         13.65         20.95         2.83 o
  -6   4   1          6.92         10.90         2.11 o
  -5   4   1         26.91         22.08         2.67 o
  -4   4   1          0.16          0.32         0.59 o
  -3   4   1          0.00          0.04         0.34 o
  -2   4   1          4.61          6.40         0.74 o
  -1   4   1        159.92        160.09         1.78 o
   0   4   1        133.84        135.55         7.24 o
   1   4   1          9.51          7.76         0.76 o
   2   4   1         17.95         13.17         0.99 o
   3   4   1         82.95         91.00         2.46 o
   4   4   1          3.56          2.84         0.76 o
   5   4   1          2.33          2.57         0.70 o
   6   4   1          0.14          0.04         0.89 o
  -7   5   1          2.91          4.77         1.95 o
  -6   5   1          5.79          8.92         1.99 o
  -5   5   1         81.89         86.72         5.07 o
  -4   5   1        102.64        110.66         3.30 o
  -3   5   1         18.34         12.65         1.48 o
  -2   5   1        269.27        317.86         4.93 o
  -1   5   1         86.63        111.16         2.02 o
   0   5   1          0.09          0.27         0.28 o
   1   5   1          7.60          8.35         0.70 o
   2   5   1         51.24         50.41         3.12 o
   3   5   1        364.66        382.74         5.58 o
   4   5   1         62.35         64.92         2.36 o
   5   5   1         27.53         25.77         3.56 o
   6   5   1         24.95         29.76         3.01 o
  -6   6   1         42.57         46.44         4.10 o
  -5   6   1          2.78          2.63         1.42 o
  -4   6   1         11.81         12.04         1.92 o
  -3   6   1          1.04          0.23         0.62 o
  -2   6   1          4.48          4.13         0.93 o
  -1   6   1          0.20          0.02         0.61 o
   0   6   1        119.00        126.63         6.79 o
   1   6   1        101.69        103.05         2.49 o
   2   6   1        130.13        136.00         4.31 o
   3   6   1         53.73         57.08         2.19 o
   4   6   1          2.71          1.19         0.85 o
   5   6   1          0.11          0.65         0.78 o
  -6   7   1          0.46          0.27         1.61 o
  -5   7   1          0.39          0.72         1.19 o
  -4   7   1         56.73         66.66         4.37 o
  -3   7   1          2.37          0.86         0.70 o
  -2   7   1          5.86          3.58         0.85 o
  -1   7   1          5.03          5.10         0.87 o
   0   7   1        314.31        350.38         8.38 o
   1   7   1         56.79         59.01         3.47 o
   2   7   1          5.28          3.76         0.75 o
   3   7   1          6.02          6.01         0.92 o
   4   7   1          7.06          5.10         0.95 o
   5   7   1          2.83          1.52         0.74 o
  -5   8   1          4.03          4.96         1.66 o
  -4   8   1         37.01         45.66         3.94 o
  -3   8   1          7.21          9.59         1.31 o
  -2   8   1          4.29          6.08         1.13 o
  -1   8   1        209.05        222.88         7.14 o
   0   8   1          5.95          5.64         1.57 o
   1   8   1         52.67         56.24         3.89 o
   2   8   1          6.71          5.06         1.56 o
   3   8   1          9.79          6.23         1.35 o
   4   8   1          1.20          1.15         0.67 o
  -4   9   1          0.43          0.35         1.63 o
  -3   9   1          1.64          1.14         1.01 o
  -2   9   1          8.31          8.91         1.88 o
  -1   9   1         20.30         18.65         2.42 o
   0   9   1          1.94          2.51         1.12 o
   1   9   1          0.08          0.33         1.28 o
   2   9   1          3.23          2.33         1.15 o
   3   9   1          4.25          4.96         1.45 o
  -2  10   1          0.15          0.00         1.36 o
  -1  10   1         11.56          8.13         2.07 o
   0  10   1          6.27          6.91         1.70 o
   0 -11   2          3.54          6.73         1.96 o
   1 -11   2          2.06          1.84         1.23 o
  -3 -10   2          2.02          1.76         1.58 o
  -2 -10   2          7.93          7.94         1.79 o
  -1 -10   2          7.10          5.50         1.84 o
   0 -10   2          0.97          2.63         1.21 o
   1 -10   2          0.07          0.00         0.82 o
   2 -10   2          1.86          2.12         1.42 o
   3 -10   2         16.83         17.95         2.45 o
  -4  -9   2          1.90          3.53         1.19 o
  -3  -9   2          3.13          3.68         0.86 o
  -2  -9   2          0.56          1.21         0.65 o
  -1  -9   2          0.30          0.17         0.58 o
   0  -9   2          5.84          6.77         1.69 o
   1  -9   2         35.94         42.69         3.13 o
   2  -9   2          1.29          1.82         0.84 o
   3  -9   2          0.83          2.56         1.42 o
   4  -9   2         63.80         61.72         4.23 o
   5  -9   2         10.04         12.12         2.26 o
  -5  -8   2          0.08          0.02         0.75 o
  -4  -8   2          3.00          1.24         0.70 o
  -3  -8   2          4.97          3.73         0.97 o
  -2  -8   2          1.98          0.91         0.72 o
  -1  -8   2        128.91        146.76         8.34 o
   0  -8   2        176.66        177.53         6.82 o
   1  -8   2        103.93        126.49         8.49 o
   2  -8   2         66.61         61.16         3.46 o
   3  -8   2          0.46          1.36         1.02 o
   4  -8   2        103.84        121.64         5.55 o
   5  -8   2          0.40          0.01         1.28 o
  -6  -7   2          7.20          8.15         1.11 o
  -5  -7   2         30.70         30.17         1.87 o
  -4  -7   2          0.14          0.00         0.51 o
  -3  -7   2          2.09          1.52         0.65 o
  -2  -7   2          0.54          0.02         0.61 o
  -1  -7   2        104.85        105.49         4.28 o
   0  -7   2          1.22          0.53         0.39 o
   1  -7   2          2.62          1.80         0.42 o
   2  -7   2         14.08         16.60         0.82 o
   3  -7   2         51.12         55.79         3.32 o
   4  -7   2          2.59          0.77         1.27 o
   5  -7   2          4.76          2.99         1.19 o
   6  -7   2         14.09         14.61         2.35 o
  -6  -6   2          7.63          9.30         1.37 o
  -5  -6   2          1.83          1.28         0.76 o
  -4  -6   2          0.41          0.21         0.45 o
  -3  -6   2        150.48        157.02         3.30 o
  -2  -6   2          0.98          1.20         0.53 o
  -1  -6   2         20.84         21.03         0.68 o
   0  -6   2          6.99          4.13         0.47 o
   1  -6   2        184.53        225.46         5.21 o
   2  -6   2        164.76        162.89         6.56 o
   3  -6   2         11.70         13.72         0.97 o
   4  -6   2         58.04         58.17         2.07 o
   5  -6   2         78.18         82.07         4.45 o
   6  -6   2          2.96          2.17         1.30 o
  -7  -5   2         39.75         48.15         3.77 o
  -6  -5   2          0.66          0.00         1.12 o
  -5  -5   2          5.48          4.02         0.75 o
  -4  -5   2          8.89          7.34         0.95 o
  -3  -5   2         20.07         23.33         1.14 o
  -2  -5   2          7.57          3.23         0.61 o
  -1  -5   2         13.72         16.50         0.90 o
   0  -5   2        469.94        446.15         9.99 o
   1  -5   2        219.87        218.82         7.19 o
   2  -5   2         25.58         20.53         0.73 o
   3  -5   2          1.80          1.07         0.35 o
   4  -5   2        174.19        177.09         5.45 o
   5  -5   2         12.10         11.33         1.15 o
   6  -5   2          2.40          1.64         0.85 o
   7  -5   2          5.64          6.63         1.88 o
  -7  -4   2          1.18          0.00         1.33 o
  -6  -4   2         14.80         15.11         2.03 o
  -5  -4   2         76.18         69.23         3.74 o
  -4  -4   2          1.51          2.50         0.60 o
  -3  -4   2          0.43          0.29         0.38 o
  -2  -4   2         42.36         27.09         1.18 o
  -1  -4   2       2208.73       2293.50        26.92 o
   0  -4   2          0.49          7.25         0.88 o
   1  -4   2        141.50        129.71         4.09 o
   2  -4   2         35.86         54.25         1.00 o
   3  -4   2         17.50         18.89         0.66 o
   4  -4   2          7.86          6.91         0.90 o
   5  -4   2         69.45         74.03         2.43 o
   6  -4   2         12.73         14.78         1.88 o
   7  -4   2          3.63          3.68         0.91 o
  -7  -3   2          1.05          0.67         1.40 o
  -6  -3   2         52.96         60.18         3.89 o
  -5  -3   2         70.81         80.68         3.97 o
  -4  -3   2        167.52        162.43         4.68 o
  -3  -3   2        873.81        765.00        24.66 o
  -2  -3   2        503.22        508.31        22.12 o
  -1  -3   2        415.16        473.86        17.54 o
   0  -3   2          9.49          6.01         0.27 o
   1  -3   2         94.96        110.13         1.81 o
   2  -3   2        705.65        784.63        17.98 o
   3  -3   2          1.81          2.83         0.48 o
   4  -3   2          1.14          1.29         0.53 o
   5  -3   2          0.14          0.11         0.51 o
   6  -3   2         18.07         14.65         1.27 o
   7  -3   2         21.64         20.83         1.61 o
  -7  -2   2         26.82         30.01         3.08 o
  -6  -2   2         71.49         73.11         4.02 o
  -5  -2   2          8.42          9.94         1.31 o
  -4  -2   2         78.79         74.81         2.98 o
  -3  -2   2        388.75        361.01         5.93 o
  -2  -2   2        604.32        715.02         8.30 o
  -1  -2   2        123.88         81.47         8.38 o
   0  -2   2        496.38        677.03        13.36 o
   1  -2   2        399.71        467.11        20.28 o
   2  -2   2         24.62         19.79         1.21 o
   3  -2   2         10.20         15.98         0.70 o
   4  -2   2        229.03        231.74         7.39 o
   5  -2   2          0.19          0.09         0.49 o
   6  -2   2          4.88          4.03         0.77 o
   7  -2   2         35.82         35.31         2.02 o
  -8  -1   2          3.08          0.92         1.58 o
  -7  -1   2          7.18          5.94         1.49 o
  -6  -1   2         93.19         98.56         4.73 o
  -5  -1   2        300.03        329.54         7.96 o
  -4  -1   2         95.03        102.80         7.71 o
  -3  -1   2        220.05        239.18         5.03 o
  -1  -1   2       1652.43       1789.14        11.30 o
   0  -1   2       2539.21       1889.26        10.48 o
   1  -1   2         41.20         45.24         1.88 o
   2  -1   2         49.39         66.83         2.93 o
   4  -1   2         19.55         26.92         1.91 o
   5  -1   2          6.94          8.02         0.74 o
   6  -1   2         44.36         39.86         1.90 o
   7  -1   2          3.13          3.45         1.43 o
  -8   0   2          1.39          2.14         1.66 o
  -7   0   2          0.27          0.53         1.34 o
  -6   0   2        109.77        121.33         3.45 o
  -5   0   2         54.15         56.74         2.23 o
  -4   0   2        134.18        158.18         6.93 o
  -3   0   2          4.29          5.62         1.31 o
  -2   0   2        627.94        489.18         4.52 o
  -1   0   2        598.81        553.06         3.39 o
   0   0   2        273.69        167.17        17.56 o
   2   0   2          6.27         10.29         0.99 o
   3   0   2         56.48         47.94         2.42 o
   4   0   2         35.15         44.93         1.34 o
   5   0   2          0.64          1.26         0.52 o
   6   0   2         27.32         28.87         2.62 o
   7   0   2          0.37          1.04         1.27 o
  -7   1   2        132.44        121.37         4.38 o
  -6   1   2         86.00         98.30         3.56 o
  -5   1   2         48.99         52.11         1.25 o
  -4   1   2          1.31          0.18         0.37 o
  -3   1   2        217.72        209.68         3.02 o
  -2   1   2        162.76        184.73         2.43 o
  -1   1   2         60.95         61.55         2.84 o
   0   1   2        844.34        782.81        20.87 o
   1   1   2        179.60         98.57         6.70 o
   4   1   2         28.21         23.81         1.37 o
   5   1   2          9.25          9.83         1.48 o
   6   1   2          0.13          0.89         0.89 o
   7   1   2          0.00          0.00         1.16 o
  -8   2   2          1.88          4.23         1.86 o
  -7   2   2         78.89         73.16         4.84 o
  -6   2   2         10.39          7.29         1.06 o
  -5   2   2         34.37         36.54         1.67 o
  -4   2   2         10.07          9.43         0.99 o
  -3   2   2         21.94         24.81         2.99 o
  -2   2   2        244.85        263.79        12.59 o
  -1   2   2       1108.65       1312.00        12.65 o
   0   2   2        473.24        368.71        12.28 o
   1   2   2        259.44        210.16         6.02 o
   2   2   2        321.27        423.74         8.04 o
   3   2   2         89.81         83.58         3.03 o
   4   2   2         40.63         53.42         1.72 o
   5   2   2         39.60         40.80         3.11 o
   6   2   2         11.49         10.88         1.81 o
   7   2   2          2.82          3.23         1.67 o
  -7   3   2          5.56          5.65         1.54 o
  -6   3   2         22.90         21.46         2.56 o
  -5   3   2         72.95         90.13         4.55 o
  -4   3   2         30.61         29.39         1.61 o
  -3   3   2         13.38          8.98         0.62 o
  -2   3   2         74.28         67.80         2.64 o
  -1   3   2         84.48         75.93         2.67 o
   0   3   2          4.80          4.74         0.47 o
   1   3   2        258.70        209.00         5.23 o
   2   3   2         20.01         14.69         0.89 o
   3   3   2        271.76        255.09         6.47 o
   4   3   2         52.64         62.61         2.09 o
   5   3   2         84.47         95.44         4.64 o
   6   3   2          3.86          6.31         1.72 o
   7   3   2          0.02          0.00         1.31 o
  -7   4   2          2.90          3.58         1.57 o
  -6   4   2         23.37         26.13         3.13 o
  -5   4   2         14.99         15.94         2.26 o
  -4   4   2         22.80         24.89         1.81 o
  -3   4   2          2.22          1.57         0.55 o
  -2   4   2        251.17        256.06         5.51 o
  -1   4   2         71.32         65.23         2.84 o
   1   4   2       1637.98       1726.96        20.64 o
   2   4   2        280.48        303.84         8.22 o
   3   4   2        104.32         91.82         2.54 o
   4   4   2         61.86         68.16         2.33 o
   5   4   2          0.47          1.52         1.19 o
   6   4   2          1.66          0.38         1.42 o
  -7   5   2         13.87         13.04         2.72 o
  -6   5   2         10.97         13.03         2.52 o
  -5   5   2          1.88          1.44         1.67 o
  -4   5   2         59.12         68.84         2.52 o
  -3   5   2         52.79         58.88         2.39 o
  -2   5   2         22.14         15.25         1.69 o
  -1   5   2         26.69         29.16         2.16 o
   0   5   2         34.48         40.38         1.37 o
   1   5   2         52.31         44.14         1.63 o
   2   5   2         47.94         54.96         1.91 o
   3   5   2         12.45         13.76         1.09 o
   4   5   2          7.19          4.54         0.82 o
   5   5   2          6.19          7.86         1.69 o
   6   5   2         23.89         31.63         3.19 o
  -6   6   2         13.85         14.14         2.43 o
  -5   6   2          0.13          0.27         1.53 o
  -4   6   2          0.06          0.00         0.75 o
  -3   6   2          6.24          6.82         1.39 o
  -2   6   2          1.83          2.47         0.84 o
  -1   6   2        182.57        197.44         6.31 o
   0   6   2        170.16        181.31         5.58 o
   1   6   2         88.94         88.47         4.19 o
   2   6   2         36.04         37.89         1.62 o
   3   6   2          0.76          2.39         0.73 o
   4   6   2          3.79          3.25         1.50 o
   5   6   2          5.58          7.38         1.06 o
  -6   7   2          0.00          0.00         1.28 o
  -5   7   2          2.75          1.88         1.31 o
  -4   7   2         22.66         24.51         2.01 o
  -3   7   2         27.71         28.76         1.82 o
  -2   7   2        228.75        265.31         5.49 o
  -1   7   2          2.61          3.61         0.99 o
   0   7   2         33.16         31.84         2.89 o
   1   7   2          9.92         10.87         1.83 o
   2   7   2          0.32          0.09         0.82 o
   3   7   2          4.50          4.75         1.40 o
   4   7   2         10.74         10.14         1.22 o
  -5   8   2          0.81          2.41         1.88 o
  -4   8   2         14.47         16.17         2.76 o
  -3   8   2         51.99         54.42         2.77 o
  -2   8   2          8.22          7.92         1.11 o
  -1   8   2          1.18          0.77         0.93 o
   0   8   2         53.52         59.12         3.89 o
   1   8   2         22.12         26.90         2.56 o
   2   8   2          0.55          0.70         0.90 o
   3   8   2         10.06          6.37         1.71 o
  -3   9   2         18.77         17.54         1.84 o
  -2   9   2          4.31          4.79         1.64 o
  -1   9   2         12.09          9.92         1.88 o
   0   9   2          0.06          1.31         1.33 o
   1   9   2          0.12          0.18         0.97 o
   2   9   2          6.32          9.42         2.03 o
  -1 -11   3          3.17          0.09         1.57 o
   0 -11   3          0.79          0.07         1.49 o
   1 -11   3          0.00          0.52         1.47 o
  -3 -10   3          0.17          0.74         0.82 o
  -2 -10   3          0.01          0.69         0.79 o
  -1 -10   3          3.37          5.16         1.72 o
   0 -10   3         28.92         34.02         3.13 o
   1 -10   3         38.32         42.59         3.20 o
   2 -10   3         87.98        100.29         4.80 o
   3 -10   3         56.76         71.03         4.35 o
  -4  -9   3          5.11         10.19         2.77 o
  -3  -9   3          2.55          4.07         0.92 o
  -2  -9   3          0.34          0.02         0.61 o
  -1  -9   3          8.76          6.57         0.93 o
   0  -9   3         31.56         28.54         3.28 o
   1  -9   3         25.78         23.14         2.33 o
   2  -9   3          8.56          7.08         1.05 o
   3  -9   3          0.02          0.25         0.95 o
   4  -9   3          0.32          0.44         1.50 o
   5  -9   3          1.01          0.84         1.16 o
  -5  -8   3          0.19          0.16         0.73 o
  -4  -8   3          1.25          1.35         0.75 o
  -3  -8   3          7.65          6.39         1.10 o
  -2  -8   3          4.46          6.65         1.24 o
  -1  -8   3         18.95         23.98         1.24 o
   0  -8   3        239.54        226.74        10.82 o
   1  -8   3          4.45          6.85         0.62 o
   2  -8   3         47.04         42.05         1.45 o
   3  -8   3          6.02          7.27         1.45 o
   4  -8   3         44.82         51.89         3.81 o
   5  -8   3          0.01          0.00         0.95 o
  -6  -7   3          0.66          1.35         1.32 o
  -5  -7   3         21.48         25.61         2.52 o
  -4  -7   3          2.31          1.77         0.67 o
  -3  -7   3          2.65          1.74         0.82 o
  -2  -7   3         28.61         20.81         1.42 o
  -1  -7   3         37.32         39.92         2.82 o
   0  -7   3        122.55        124.34         2.03 o
   1  -7   3          6.08          8.09         0.67 o
   2  -7   3         12.94          7.50         0.62 o
   3  -7   3         27.52         20.99         1.27 o
   4  -7   3          0.39          0.65         0.61 o
   5  -7   3          0.88          1.04         1.09 o
   6  -7   3         11.71         10.44         2.12 o
  -6  -6   3          0.00          0.00         0.80 o
  -5  -6   3          0.24          0.18         0.62 o
  -4  -6   3         15.46         18.56         2.98 o
  -3  -6   3          0.94          0.08         0.58 o
  -2  -6   3         43.54         58.76         1.91 o
  -1  -6   3         26.50         26.20         1.07 o
   0  -6   3         99.86         74.41         1.51 o
   1  -6   3         51.24         59.90         1.22 o
   2  -6   3         64.24         80.33         2.48 o
   3  -6   3         12.70         13.28         1.11 o
   4  -6   3         13.37         12.85         1.95 o
   5  -6   3         29.49         29.89         1.72 o
   6  -6   3         17.04         16.83         2.14 o
  -7  -5   3         11.80         15.14         2.40 o
  -6  -5   3         18.30         14.27         1.93 o
  -5  -5   3          1.66          0.12         0.70 o
  -4  -5   3         11.36          6.55         1.01 o
  -3  -5   3        172.76        150.95        24.87 o
  -2  -5   3         13.39         27.78         2.43 o
  -1  -5   3         41.72         43.72         1.52 o
   0  -5   3        313.04        366.86        11.75 o
   1  -5   3        312.36        367.02         2.95 o
   2  -5   3         42.22         44.92         1.05 o
   3  -5   3          9.02          7.58         0.75 o
   4  -5   3        195.70        184.46         6.26 o
   5  -5   3        117.62        113.29         4.28 o
   6  -5   3         16.10         13.91         1.31 o
   7  -5   3         19.64         24.93         2.07 o
  -7  -4   3          1.90          2.18         1.45 o
  -6  -4   3          4.76          5.49         1.57 o
  -5  -4   3          0.30          0.37         0.75 o
  -4  -4   3         17.60         15.40         1.57 o
  -3  -4   3        306.50        297.61         3.95 o
  -2  -4   3          4.85          1.90         0.80 o
  -1  -4   3        214.30        270.67        10.82 o
   0  -4   3        212.70        194.46         5.81 o
   1  -4   3         21.36         31.08         1.86 o
   2  -4   3         29.95         31.42         1.50 o
   3  -4   3         17.93         18.10         1.27 o
   4  -4   3         24.79         20.46         1.44 o
   5  -4   3         30.16         27.46         1.60 o
   6  -4   3         27.77         24.13         1.60 o
   7  -4   3          0.39          0.71         0.80 o
  -7  -3   3          1.75          3.39         1.16 o
  -6  -3   3          0.09          0.14         0.79 o
  -5  -3   3        510.81        463.86         9.11 o
  -4  -3   3          4.27          2.11         0.97 o
  -3  -3   3        114.44         96.76         3.50 o
  -2  -3   3        876.83        946.07         9.66 o
  -1  -3   3        358.83        379.01        20.76 o
   0  -3   3         65.00         53.49         3.98 o
   1  -3   3        115.45        126.46        13.70 o
   2  -3   3       1140.43       1292.54         8.56 o
   3  -3   3         49.69         35.19         1.36 o
   4  -3   3         36.48         31.21         1.57 o
   5  -3   3         22.86         23.30         1.39 o
   6  -3   3          5.62          7.33         1.07 o
   7  -3   3         37.05         38.92         2.14 o
  -7  -2   3         49.05         52.55         3.91 o
  -6  -2   3         12.04         13.67         2.04 o
  -5  -2   3          0.02          1.18         0.52 o
  -4  -2   3         34.94         31.03         2.29 o
  -3  -2   3         19.98         13.84         0.85 o
  -2  -2   3        578.38        681.87         7.62 o
  -1  -2   3        331.63        448.22         4.96 o
   0  -2   3        369.95        425.61         4.49 o
   2  -2   3          0.32          0.02         0.17 o
   3  -2   3        154.47        139.58         2.82 o
   4  -2   3        108.54        124.07         2.65 o
   5  -2   3        109.01        105.72         2.86 o
   6  -2   3          0.59          0.55         0.59 o
   7  -2   3          5.39          5.02         0.86 o
  -8  -1   3          3.86          1.54         1.54 o
  -7  -1   3         11.38          9.27         1.90 o
  -6  -1   3         47.90         51.04         2.34 o
  -5  -1   3          3.01          2.99         0.72 o
  -4  -1   3         56.11         65.57         2.87 o
  -3  -1   3        181.76        200.50         4.04 o
  -2  -1   3         49.12         77.14         2.14 o
  -1  -1   3        918.47        873.86         7.40 o
   0  -1   3       5004.82       4863.94        30.19 o
   1  -1   3        163.90        199.36        56.74 o
   2  -1   3          7.76         13.48         1.04 o
   3  -1   3        233.14        239.45         4.99 o
   4  -1   3        213.19        219.66         8.91 o
   5  -1   3         11.59         15.95         1.23 o
   6  -1   3         16.25         19.46         2.05 o
   7  -1   3          1.68          0.81         1.28 o
  -8   0   3         41.90         36.24         3.20 o
  -7   0   3          7.53          6.26         1.19 o
  -6   0   3         11.25         10.79         1.80 o
  -5   0   3         89.68        100.67         3.07 o
  -4   0   3        174.04        176.27         4.20 o
  -3   0   3         43.52         31.47         1.17 o
  -1   0   3        648.76       1021.49         8.66 o
   0   0   3        359.48        520.62        67.10 o
   2   0   3        105.24         87.47         6.46 o
   3   0   3        371.89        385.56         9.02 o
   4   0   3          0.04          0.32         0.47 o
   5   0   3          2.63          1.15         0.94 o
   6   0   3         23.70         19.52         2.16 o
   7   0   3          3.33          3.92         1.33 o
  -7   1   3          2.86          2.45         1.56 o
  -6   1   3          0.33          0.55         0.81 o
  -5   1   3          5.63          4.31         0.59 o
  -4   1   3         23.34         24.24         0.82 o
  -3   1   3        255.57        272.36        13.80 o
  -2   1   3         90.55         87.06         5.67 o
  -1   1   3        256.72        233.94         2.55 o
   0   1   3          0.51          0.01         0.45 o
   1   1   3        587.38        569.86         5.46 o
   2   1   3        423.23        406.03         7.45 o
   3   1   3         19.31         18.66         1.09 o
   4   1   3          0.05          0.21         0.63 o
   5   1   3         66.11         70.49         3.71 o
   6   1   3          1.48          1.91         1.34 o
   7   1   3          0.42          1.00         1.05 o
  -7   2   3         32.33         42.31         3.83 o
  -6   2   3          1.17          0.82         1.42 o
  -5   2   3         26.98         31.38         1.70 o
  -4   2   3          5.44          5.00         0.76 o
  -3   2   3          0.27          0.03         0.32 o
  -2   2   3         17.45         18.44         0.95 o
  -1   2   3        599.25        634.95         7.64 o
   0   2   3       1929.58       2257.16        68.90 o
   1   2   3        130.35        122.50         2.22 o
   2   2   3        201.77        229.43         3.50 o
   3   2   3         32.39         36.87         1.44 o
   4   2   3         74.79         87.75         2.32 o
   5   2   3         46.77         62.11         3.79 o
   6   2   3          0.27          0.00         0.82 o
   7   2   3          0.02          0.21         1.04 o
  -7   3   3          0.61          1.06         1.68 o
  -6   3   3         25.02         26.44         2.94 o
  -5   3   3         76.74         84.70         7.39 o
  -4   3   3         34.86         28.43         1.72 o
  -3   3   3         36.18         28.64         1.72 o
  -2   3   3         15.19         12.21         1.23 o
  -1   3   3        645.21        702.32         9.27 o
   0   3   3        258.96        260.09        14.75 o
   1   3   3         11.48          8.96         1.06 o
   2   3   3          8.01          6.50         0.74 o
   3   3   3         89.85         89.57         4.08 o
   4   3   3          1.43          1.20         0.73 o
   5   3   3          9.28          7.31         1.48 o
   6   3   3          1.51          0.32         1.04 o
  -7   4   3          0.01          0.01         1.32 o
  -6   4   3         13.52         14.92         2.37 o
  -5   4   3         46.36         46.81         3.70 o
  -4   4   3         34.15         36.83         2.22 o
  -3   4   3          7.21          7.73         1.09 o
  -2   4   3        498.14        508.33         8.73 o
  -1   4   3        378.03        377.04         7.29 o
   0   4   3        486.07        534.92        39.55 o
   1   4   3          1.16          0.17         0.46 o
   2   4   3         21.62         19.06         1.12 o
   3   4   3          0.88          0.81         0.51 o
   4   4   3         32.31         34.95         1.77 o
   5   4   3          0.21          0.70         0.88 o
   6   4   3          0.05          0.01         0.96 o
  -6   5   3         43.12         46.36         4.05 o
  -5   5   3         41.31         43.58         3.80 o
  -4   5   3         18.13         16.74         1.47 o
  -3   5   3        111.88        110.10         4.16 o
  -2   5   3        341.44        378.82         8.34 o
  -1   5   3          5.92          5.51         1.17 o
   0   5   3         69.48         80.09         3.98 o
   1   5   3         19.44         18.04         1.42 o
   2   5   3          8.23          7.74         0.96 o
   3   5   3          3.26          3.69         0.74 o
   4   5   3          1.13          0.91         0.79 o
   5   5   3          7.52          9.50         1.72 o
  -6   6   3          0.86          0.87         1.87 o
  -5   6   3          5.39          4.74         1.57 o
  -4   6   3          2.70          2.63         0.94 o
  -3   6   3         36.17         30.97         2.88 o
  -2   6   3         65.83         64.67         3.60 o
  -1   6   3         66.49         70.65         4.07 o
   0   6   3         61.89         58.06         3.62 o
   1   6   3          1.85          1.01         0.80 o
   2   6   3         22.15         22.61         2.33 o
   3   6   3          0.39          0.81         0.70 o
   4   6   3          3.08          4.29         0.84 o
   5   6   3          3.71          4.64         1.36 o
  -5   7   3         16.63         18.04         2.70 o
  -4   7   3        129.74        125.05         4.14 o
  -3   7   3         13.53         13.41         1.55 o
  -2   7   3          5.49          6.64         1.16 o
  -1   7   3         37.44         37.97         3.13 o
   0   7   3          0.02          0.00         0.78 o
   1   7   3          2.47          2.98         1.08 o
   2   7   3          1.22          2.58         1.28 o
   3   7   3         10.93         10.74         1.76 o
   4   7   3          0.79          0.32         0.79 o
  -4   8   3          2.91          2.88         1.02 o
  -3   8   3          0.30          0.25         0.77 o
  -2   8   3          7.47          5.35         1.01 o
  -1   8   3          2.89          2.61         1.40 o
   0   8   3         13.22         11.68         2.10 o
   1   8   3          7.76          7.05         1.65 o
   2   8   3          0.35          0.00         0.92 o
   3   8   3          5.38          5.08         1.61 o
  -2   9   3          1.02          1.43         1.44 o
  -1   9   3         10.20          6.90         1.91 o
   0   9   3          1.64          2.30         1.58 o
   1   9   3          1.69          4.21         1.69 o
  -1 -11   4          6.37          6.10         1.95 o
   0 -11   4         37.16         35.41         3.16 o
   1 -11   4         10.04         13.64         2.19 o
  -3 -10   4         14.24         17.67         3.03 o
  -2 -10   4          0.88          1.55         0.96 o
  -1 -10   4         32.51         32.54         1.63 o
   0 -10   4         10.05          9.54         1.88 o
   1 -10   4         38.00         54.23         3.54 o
   3 -10   4         10.56          8.49         1.97 o
  -4  -9   4         20.90         24.50         2.14 o
  -3  -9   4         14.30         15.37         1.43 o
  -2  -9   4         82.66         76.81         3.37 o
  -1  -9   4        217.93        258.65         7.45 o
   0  -9   4         29.16         32.45         2.86 o
   1  -9   4          0.00          0.04         0.45 o
   2  -9   4          1.12          1.31         1.17 o
   3  -9   4         26.45         28.19         2.71 o
   4  -9   4          9.44          9.64         2.01 o
  -5  -8   4          5.76          8.27         3.10 o
  -4  -8   4          6.06          5.88         1.18 o
  -3  -8   4          5.75          7.48         1.06 o
  -2  -8   4         57.35         53.16         4.85 o
  -1  -8   4         11.52          7.16         0.95 o
   0  -8   4          0.92          0.09         0.40 o
   1  -8   4          0.09          0.07         0.42 o
   2  -8   4         50.04         60.36         1.55 o
   3  -8   4          6.29          6.42         1.16 o
   4  -8   4         15.39         13.07         1.91 o
   5  -8   4          6.50          9.76         1.85 o
  -6  -7   4          6.82          6.84         1.58 o
  -5  -7   4          0.01          0.02         1.31 o
  -4  -7   4          3.89          1.31         1.06 o
  -3  -7   4         50.48         47.08         2.12 o
  -2  -7   4         24.73         17.87         2.01 o
  -1  -7   4          9.92          8.76         1.03 o
   0  -7   4         26.87         27.10         0.96 o
   1  -7   4         15.47         14.99         1.04 o
   2  -7   4          8.67          8.75         0.67 o
   3  -7   4          2.29          2.02         0.57 o
   4  -7   4         10.75          9.35         1.17 o
   5  -7   4         15.44         11.39         1.10 o
   6  -7   4         15.34         16.73         2.47 o
  -6  -6   4          7.30          6.33         1.60 o
  -5  -6   4          6.72          6.63         1.31 o
  -4  -6   4          4.74          2.96         0.85 o
  -3  -6   4          4.83          3.05         0.73 o
  -2  -6   4        135.51        132.84        10.12 o
  -1  -6   4         42.05         35.51         1.47 o
   0  -6   4         94.66        105.99         5.41 o
   1  -6   4          8.50          9.58         0.53 o
   2  -6   4          4.58          5.54         0.56 o
   3  -6   4          0.04          0.15         0.43 o
   4  -6   4          0.08          1.16         0.72 o
   5  -6   4         10.36          9.88         1.85 o
   6  -6   4         46.91         47.28         2.34 o
  -7  -5   4          0.90          0.79         1.04 o
  -6  -5   4         58.51         56.92         3.66 o
  -5  -5   4          2.15          0.03         0.93 o
  -4  -5   4          1.73          0.27         0.88 o
  -3  -5   4          0.33          0.08         0.80 o
  -2  -5   4        124.98        127.43         3.98 o
  -1  -5   4          0.42          1.00         0.31 o
   0  -5   4         44.21         39.55         1.87 o
   1  -5   4         19.87         21.33         0.78 o
   2  -5   4         50.37         63.52         2.40 o
   3  -5   4         51.89         55.83         3.64 o
   4  -5   4          1.79          2.61         0.63 o
   5  -5   4        198.30        202.68        18.66 o
   6  -5   4         27.79         28.66         3.56 o
  -7  -4   4          1.48          2.68         1.36 o
  -6  -4   4         63.32         54.88         3.41 o
  -5  -4   4         14.50         12.43         1.57 o
  -4  -4   4         62.03         47.87         2.46 o
  -2  -4   4         85.79        110.49         3.27 o
  -1  -4   4          5.37          7.36         0.88 o
   0  -4   4        461.99        622.13         6.89 o
   1  -4   4         24.11         27.64         2.55 o
   2  -4   4         74.72         71.88         1.67 o
   3  -4   4        278.36        268.78         6.24 o
   4  -4   4          6.40          6.16         1.19 o
   5  -4   4         60.65         57.48         6.28 o
   6  -4   4          0.11          0.59         0.60 o
   7  -4   4          2.50          2.05         0.69 o
  -7  -3   4         76.04         67.80         4.19 o
  -6  -3   4          0.03          0.27         0.78 o
  -5  -3   4          1.49          2.41         1.03 o
  -4  -3   4          2.14          1.51         0.79 o
  -3  -3   4        386.17        426.65         7.03 o
  -2  -3   4         51.98         47.31         2.25 o
  -1  -3   4         35.64         45.13         1.43 o
   0  -3   4         93.87         59.92         1.87 o
   1  -3   4        630.81        781.38         7.98 o
   2  -3   4         88.54        115.34        10.99 o
   3  -3   4          8.86          8.83         1.34 o
   4  -3   4         15.30         16.67         2.39 o
   5  -3   4         15.13         14.36         1.71 o
   6  -3   4         36.35         36.25         3.14 o
   7  -3   4         19.19         18.80         1.59 o
  -7  -2   4          0.10          0.55         1.30 o
  -6  -2   4         23.83         20.08         1.99 o
  -5  -2   4          2.48          0.55         0.71 o
  -4  -2   4         11.16         10.61         0.93 o
  -3  -2   4         89.66         98.67         3.43 o
  -2  -2   4        531.98        522.92         6.69 o
  -1  -2   4        571.63        598.74         5.48 o
   0  -2   4         78.84        101.38         1.99 o
   1  -2   4       1168.72       1479.14        11.99 o
   2  -2   4         38.36         48.95         5.56 o
   3  -2   4        111.66        104.76        13.07 o
   4  -2   4         13.36         14.25         1.05 o
   5  -2   4         55.94         50.41         6.26 o
   6  -2   4         18.24         16.13         2.56 o
   7  -2   4          0.04          0.00         0.50 o
  -7  -1   4         19.88         15.03         2.07 o
  -6  -1   4         22.60         19.43         1.45 o
  -5  -1   4         62.20         58.78         3.06 o
  -4  -1   4          2.16          2.49         0.66 o
  -3  -1   4         29.00         22.29         1.38 o
  -2  -1   4        755.25        619.63         6.48 o
  -1  -1   4        521.43        562.42         5.67 o
   0  -1   4       1000.53       1377.66         9.70 o
   1  -1   4         49.21         47.81         1.50 o
   2  -1   4        267.97        274.13         8.52 o
   3  -1   4          0.06          0.00         0.31 o
   4  -1   4         50.00         52.01         2.00 o
   5  -1   4          1.52          0.87         0.49 o
   6  -1   4          1.13          0.36         0.55 o
   7  -1   4          2.03          1.73         1.03 o
  -7   0   4          2.15          1.88         0.94 o
  -6   0   4          1.12          1.36         0.75 o
  -5   0   4         44.14         47.07         2.37 o
  -4   0   4         73.95         71.31         2.52 o
  -2   0   4          0.87          1.56         0.45 o
  -1   0   4       1420.65       1500.70        10.44 o
   0   0   4       1891.58       2091.14        10.12 o
   1   0   4        266.97        195.16        32.74 o
   2   0   4         24.51         23.66         4.57 o
   3   0   4        306.20        311.26        10.24 o
   4   0   4          0.76          0.18         0.68 o
   5   0   4          3.33          2.60         1.02 o
   6   0   4         10.41          7.94         1.74 o
   7   0   4         10.29         12.95         2.09 o
  -7   1   4          6.04          5.42         1.67 o
  -6   1   4          0.83          0.57         1.04 o
  -5   1   4          0.73          0.97         0.79 o
  -4   1   4          1.17          1.31         0.36 o
  -3   1   4         12.05         14.42         0.87 o
  -2   1   4        266.09        333.48        11.36 o
   2   1   4         37.47         21.75         2.14 o
   3   1   4          1.80          3.02         0.67 o
   4   1   4          3.31          1.53         0.72 o
   5   1   4         54.61         65.33         3.86 o
   6   1   4          0.31          0.00         0.80 o
  -7   2   4          5.40          8.04         1.96 o
  -6   2   4         14.56         16.70         2.40 o
  -5   2   4          0.32          0.95         0.83 o
  -4   2   4          2.93          2.60         1.04 o
  -3   2   4         14.71         12.36         1.62 o
  -2   2   4        248.15        247.31         5.26 o
  -1   2   4          9.94         10.20         0.72 o
   1   2   4        386.66        364.03        14.47 o
   2   2   4         90.27         93.47         2.27 o
   3   2   4          7.54          6.89         0.75 o
   4   2   4         48.98         51.84         3.15 o
   5   2   4        116.08        135.31         5.52 o
   6   2   4          1.14          1.48         1.10 o
  -7   3   4          4.18          6.46         2.26 o
  -6   3   4          0.15          0.00         1.00 o
  -5   3   4         40.70         39.64         2.22 o
  -4   3   4         78.72         61.15         2.98 o
  -3   3   4        264.50        276.13         5.93 o
  -2   3   4        161.61        169.21         4.97 o
  -1   3   4         36.08         36.06         2.30 o
   0   3   4        124.91        100.80         3.58 o
   1   3   4        157.50        162.74         2.94 o
   2   3   4          3.24          3.51         0.62 o
   3   3   4          7.72          3.96         0.75 o
   4   3   4         27.79         22.86         1.41 o
   5   3   4          0.08          0.13         0.87 o
   6   3   4          0.03          0.00         0.98 o
  -7   4   4          3.26          4.44         2.21 o
  -6   4   4          0.10          0.00         1.56 o
  -5   4   4         57.18         66.46         3.48 o
  -4   4   4         39.35         48.09         2.98 o
  -3   4   4          2.83          1.76         0.78 o
  -2   4   4         16.59         16.32         1.70 o
  -1   4   4          0.56          0.21         0.63 o
   0   4   4         60.82         68.03         3.35 o
   1   4   4          0.31          0.18         0.42 o
   2   4   4          4.22          3.17         0.76 o
   3   4   4          2.29          2.57         0.75 o
   4   4   4          2.66          1.97         0.69 o
   5   4   4          0.25          0.44         0.87 o
  -6   5   4         80.84         86.22         5.91 o
  -5   5   4         34.74         37.76         3.29 o
  -4   5   4        162.35        158.18         5.45 o
  -3   5   4         39.96         31.48         2.33 o
  -2   5   4         27.55         27.67         2.22 o
  -1   5   4         14.67         18.81         1.97 o
   0   5   4         46.15         48.06         2.93 o
   1   5   4          0.18          0.02         0.80 o
   2   5   4          0.09          0.13         0.86 o
   3   5   4          7.59          6.82         0.95 o
   4   5   4          1.64          0.76         0.61 o
   5   5   4          9.55         10.12         1.73 o
  -6   6   4         16.82         16.89         2.82 o
  -5   6   4          0.37          1.21         1.21 o
  -4   6   4          2.03          2.36         0.92 o
  -3   6   4          0.01          0.44         1.17 o
  -2   6   4         30.15         31.23         2.64 o
  -1   6   4         39.53         41.56         3.05 o
   0   6   4         26.97         31.71         2.82 o
   1   6   4          0.57          0.36         0.80 o
   2   6   4          1.40          1.38         1.01 o
   3   6   4          0.12          0.00         0.86 o
   4   6   4          0.03          0.47         1.04 o
  -5   7   4         13.57         10.59         2.26 o
  -4   7   4         20.02         28.00         2.03 o
  -3   7   4          5.43          5.16         1.05 o
  -2   7   4          0.00          0.66         1.01 o
  -1   7   4         26.10         19.13         2.33 o
   0   7   4         13.54         12.57         2.13 o
   1   7   4         19.58         21.17         2.56 o
   2   7   4          0.25          0.72         0.87 o
   3   7   4          8.60          8.14         1.69 o
  -3   8   4          3.06          2.60         1.07 o
  -2   8   4         11.82         12.15         2.22 o
  -1   8   4         17.74         24.84         2.90 o
   0   8   4          0.18          1.42         1.19 o
   1   8   4          1.17          0.59         1.33 o
   2   8   4         10.87         18.85         2.54 o
  -1 -11   5         28.84         26.55         3.87 o
   0 -11   5          1.98          0.62         1.50 o
   1 -11   5          2.07          1.58         1.46 o
  -3 -10   5         11.36         13.08         1.42 o
  -2 -10   5         17.84         18.25         3.00 o
  -1 -10   5         10.60          9.70         1.17 o
   0 -10   5          2.72          1.79         0.86 o
   1 -10   5          4.16          2.43         0.84 o
   2 -10   5          0.09          0.02         1.04 o
   3 -10   5          1.06          0.00         1.16 o
  -4  -9   5         31.37         33.07         4.30 o
  -3  -9   5         41.51         40.57         3.24 o
  -2  -9   5          6.17          7.11         0.96 o
  -1  -9   5         62.72         62.40         5.38 o
   0  -9   5         32.38         36.73         1.77 o
   1  -9   5         12.00         11.11         0.80 o
   2  -9   5          5.96          5.23         0.74 o
   3  -9   5         31.29         32.81         2.85 o
   4  -9   5         15.52         15.65         2.07 o
  -5  -8   5         25.19         31.20         3.40 o
  -4  -8   5          1.25          2.64         1.06 o
  -3  -8   5          0.01          0.03         0.61 o
  -2  -8   5          8.75         13.35         1.73 o
  -1  -8   5        118.85        124.25         6.25 o
   0  -8   5         40.25         52.06         1.86 o
   1  -8   5          6.10          4.76         0.64 o
   2  -8   5         55.19         57.47         2.25 o
   3  -8   5         46.73         43.56         2.01 o
   4  -8   5         23.59         22.33         1.78 o
   5  -8   5         49.29         44.60         3.36 o
  -5  -7   5          7.81          8.85         1.89 o
  -4  -7   5          3.33          3.85         1.41 o
  -3  -7   5          9.63          7.71         1.05 o
  -2  -7   5         58.91         56.62         2.16 o
  -1  -7   5          1.02          2.16         0.51 o
   0  -7   5          9.45          6.21         0.80 o
   1  -7   5         70.74         90.20         4.39 o
   2  -7   5         11.49         15.26         0.79 o
   3  -7   5          7.24          7.47         0.87 o
   4  -7   5         37.48         37.83         1.95 o
   5  -7   5          0.05          0.55         0.64 o
   6  -7   5         24.24         21.93         1.66 o
  -6  -6   5          0.39          1.43         1.08 o
  -4  -6   5          0.35          0.09         1.22 o
  -3  -6   5         14.48         15.45         1.77 o
  -2  -6   5         46.40         44.65         1.92 o
  -1  -6   5         31.10         22.04         1.05 o
   0  -6   5         88.40         97.26         6.33 o
   1  -6   5         80.48         74.21         5.38 o
   2  -6   5         74.11         76.58         1.96 o
   3  -6   5        161.52        138.02         3.09 o
   4  -6   5        502.63        528.29         6.70 o
   5  -6   5          2.49          1.99         0.66 o
   6  -6   5          0.82          0.73         0.76 o
  -7  -5   5          0.00          0.02         1.20 o
  -6  -5   5         21.71         14.74         1.72 o
  -5  -5   5          0.12          0.04         1.10 o
  -4  -5   5          3.55          0.97         1.29 o
  -3  -5   5          1.19          0.68         0.89 o
  -2  -5   5         84.41        108.63         3.40 o
  -1  -5   5         55.76         70.15         2.18 o
   0  -5   5          0.52          2.48         0.66 o
   1  -5   5         75.61         75.96         6.07 o
   2  -5   5         11.23         15.72         0.97 o
   3  -5   5         40.11         37.70         1.53 o
   4  -5   5         13.55         12.30         1.44 o
   5  -5   5          6.74          8.08         1.08 o
   6  -5   5          3.45          2.64         0.87 o
  -7  -4   5          0.06          0.17         1.23 o
  -6  -4   5         40.02         37.60         2.67 o
  -5  -4   5         34.03         26.53         2.11 o
  -3  -4   5         74.85         92.21         3.57 o
  -2  -4   5         36.02         44.08         2.07 o
  -1  -4   5          8.83         10.97         0.82 o
   0  -4   5         46.54         38.81         1.64 o
   1  -4   5        441.15        525.52         6.69 o
   2  -4   5        779.50        812.53        12.81 o
   3  -4   5         71.30         62.53         5.04 o
   4  -4   5         55.75         61.68         2.07 o
   5  -4   5          0.98          0.69         0.56 o
   6  -4   5          4.30          2.68         0.73 o
  -7  -3   5         48.01         41.45         3.09 o
  -6  -3   5          8.13          5.76         1.37 o
  -5  -3   5         56.44         40.01         2.31 o
  -4  -3   5         35.25         35.42         2.10 o
  -3  -3   5        234.67        314.79         6.38 o
  -2  -3   5          8.99          9.89         1.19 o
  -1  -3   5       1575.34       1649.23        13.14 o
   0  -3   5         50.14         65.67         1.80 o
   1  -3   5        164.92        177.68         3.54 o
   2  -3   5         15.58         18.23         1.50 o
   3  -3   5         63.62         48.14         3.50 o
   4  -3   5         12.49         10.54         0.90 o
   5  -3   5         25.29         22.99         1.40 o
   6  -3   5          8.13          6.88         1.03 o
   7  -3   5          6.74          5.96         1.44 o
  -7  -2   5         10.48          7.29         1.46 o
  -6  -2   5          5.58          5.68         1.31 o
  -5  -2   5         10.91          7.94         1.09 o
  -4  -2   5         48.45         28.68         2.04 o
  -1  -2   5        219.86        178.24         3.32 o
   0  -2   5        697.91        699.63         6.73 o
   1  -2   5         96.11        103.15         2.80 o
   2  -2   5         13.44         14.71         0.72 o
   3  -2   5          4.30          3.28         0.92 o
   4  -2   5          0.07          0.43         0.47 o
   5  -2   5         26.50         21.45         1.32 o
   6  -2   5         10.43          8.65         1.01 o
   7  -2   5          0.41          0.01         0.89 o
  -7  -1   5         27.57         22.70         2.25 o
  -6  -1   5         14.49         11.57         1.57 o
  -5  -1   5         94.12         81.35         2.90 o
  -3  -1   5        408.77        475.43         6.41 o
  -2  -1   5        183.48        226.42         3.42 o
  -1  -1   5         11.56         21.64         1.04 o
   0  -1   5         14.64         16.73         0.69 o
   1  -1   5        193.21        191.89         2.64 o
   2  -1   5        192.05        213.54         7.87 o
   3  -1   5         28.97         30.33         2.27 o
   4  -1   5          0.06          1.19         0.89 o
   5  -1   5         24.06         23.56         2.29 o
   6  -1   5          3.26          3.14         1.39 o
  -7   0   5          6.28          7.10         1.94 o
  -6   0   5          4.49          5.98         1.02 o
  -5   0   5          0.00          0.07         0.41 o
  -4   0   5          0.09          0.03         0.31 o
  -3   0   5          0.36          0.02         0.32 o
  -2   0   5        551.60        709.99        41.19 o
  -1   0   5          3.52          4.63         0.56 o
   0   0   5         67.11         72.21         1.76 o
   1   0   5         35.40         28.30         1.21 o
   2   0   5         26.57         18.99         1.10 o
   3   0   5         86.41         85.52         5.04 o
   4   0   5         22.08         23.25         2.29 o
   5   0   5          0.16          0.53         0.76 o
   6   0   5          5.74          6.58         1.52 o
  -7   1   5         16.31         22.59         3.00 o
  -5   1   5         17.08         18.15         1.52 o
  -4   1   5         34.05         42.91         2.10 o
  -3   1   5          4.96          7.94         1.26 o
  -2   1   5         37.86         42.49         1.15 o
  -1   1   5        361.96        526.56         8.54 o
   0   1   5        176.55        163.28        18.02 o
   1   1   5          4.36          3.05         0.49 o
   2   1   5         19.04         15.57         1.90 o
   3   1   5         13.44         12.83         0.91 o
   4   1   5         18.57         18.76         2.22 o
   5   1   5          5.66          2.86         1.39 o
   6   1   5          7.22          8.19         1.84 o
  -7   2   5          0.21          0.68         1.28 o
  -5   2   5          0.33          0.13         0.85 o
  -4   2   5         15.47         16.85         1.91 o
  -3   2   5         12.67         13.83         1.87 o
  -2   2   5         26.14         31.21         2.22 o
   0   2   5         48.81         44.41         4.87 o
   1   2   5        145.29        157.18         3.03 o
   2   2   5         19.81         24.29         2.02 o
   3   2   5        100.51        114.50         7.38 o
   4   2   5          0.57          0.62         0.82 o
   5   2   5         89.19        104.72         5.02 o
   6   2   5          7.07         10.31         1.98 o
  -7   3   5         13.21          8.34         2.18 o
  -5   3   5         70.16         63.96         2.98 o
  -4   3   5          1.09          1.67         0.97 o
  -3   3   5          3.96          5.06         1.27 o
  -2   3   5          0.83          1.65         1.01 o
  -1   3   5          1.96          3.45         1.22 o
   0   3   5        102.53         99.75         3.97 o
   1   3   5        120.76        122.30         2.76 o
   2   3   5          2.81          1.26         0.64 o
   3   3   5          2.88          3.64         0.72 o
   4   3   5         50.66         54.83         3.45 o
   5   3   5          0.13          0.58         1.25 o
  -6   4   5          0.55          0.99         1.90 o
  -5   4   5          3.11          3.62         1.18 o
  -4   4   5          6.71          4.67         1.35 o
  -3   4   5          1.21          0.51         1.05 o
  -2   4   5          5.31          4.04         1.00 o
  -1   4   5          0.77          0.02         0.86 o
   0   4   5          0.06          0.93         0.79 o
   1   4   5          3.26          3.62         1.07 o
   2   4   5          1.39          1.89         0.71 o
   3   4   5          0.96          0.27         0.57 o
   4   4   5         16.51         16.33         2.02 o
   5   4   5         10.86         12.26         2.02 o
  -6   5   5          1.01          0.00         1.27 o
  -5   5   5          0.53          0.33         0.78 o
  -4   5   5         28.03         27.54         2.46 o
  -3   5   5          5.84          4.61         1.38 o
  -2   5   5          0.19          0.01         0.92 o
  -1   5   5          1.58          2.41         1.16 o
   0   5   5          0.28          0.03         0.98 o
   1   5   5          0.14          0.10         0.99 o
   2   5   5          1.97          4.03         1.18 o
   3   5   5         10.27         11.78         1.69 o
   4   5   5          4.97          7.65         1.58 o
  -5   6   5          0.06          0.05         0.94 o
  -4   6   5          0.74          0.01         1.07 o
  -3   6   5          1.40          1.37         1.23 o
  -2   6   5         20.35         25.59         2.49 o
  -1   6   5          1.33          0.08         1.12 o
   0   6   5          4.49          4.62         1.42 o
   1   6   5          4.79          5.48         1.54 o
   2   6   5          4.75          3.92         1.22 o
   3   6   5          0.98          1.93         0.95 o
  -4   7   5          2.31          3.17         1.07 o
  -3   7   5          4.74          2.92         1.41 o
  -2   7   5          2.55          0.97         1.04 o
  -1   7   5          2.14          1.74         1.42 o
   0   7   5         25.68         41.88         3.55 o
   1   7   5          8.20          7.55         1.72 o
   2   7   5          0.74          1.38         0.98 o
  -2   8   5          3.37          3.36         1.76 o
  -1   8   5         22.86         30.78         3.37 o
   0   8   5          5.87          7.80         1.78 o
  -1 -11   6          1.69          1.45         1.43 o
   0 -11   6          0.27          0.12         0.75 o
  -3 -10   6         20.83         23.90         1.86 o
  -2 -10   6          0.44          0.06         0.59 o
  -1 -10   6         22.20         18.94         1.70 o
   0 -10   6          0.00          0.00         0.79 o
   1 -10   6          0.54          0.36         0.68 o
   2 -10   6          0.04          0.94         0.79 o
   3 -10   6          0.00          0.03         0.82 o
  -4  -9   6          3.67          7.02         2.09 o
  -3  -9   6          1.24          0.82         0.81 o
  -2  -9   6         13.11         12.41         1.76 o
  -1  -9   6          0.52          0.01         0.68 o
   0  -9   6          0.10          0.02         0.69 o
   1  -9   6          5.61          4.19         0.66 o
   2  -9   6         37.48         33.38         1.54 o
   3  -9   6          2.97          3.41         0.81 o
   4  -9   6          6.94          6.29         1.00 o
  -5  -8   6         13.34         20.74         2.85 o
  -4  -8   6          4.84          6.50         1.74 o
  -3  -8   6          1.14          2.24         1.04 o
  -2  -8   6          0.81          2.04         1.06 o
  -1  -8   6        117.63        144.99         9.01 o
   0  -8   6         40.32         42.89         2.86 o
   1  -8   6         63.63         70.19         2.01 o
   2  -8   6        130.65        131.31        10.07 o
   3  -8   6         16.08         13.65         1.10 o
   4  -8   6         37.17         39.30         5.12 o
   5  -8   6          0.21          0.77         0.78 o
  -6  -7   6          0.90          7.22         2.18 o
  -5  -7   6          0.72          4.49         2.03 o
  -4  -7   6          0.03          0.02         1.02 o
  -3  -7   6          1.87          3.56         1.09 o
  -2  -7   6        118.49        113.87         4.14 o
  -1  -7   6          9.45          5.52         1.33 o
   0  -7   6         94.79         88.67         2.94 o
   1  -7   6         58.68         50.95         2.27 o
   2  -7   6         47.01         53.57         4.42 o
   3  -7   6          2.98          2.14         0.67 o
   4  -7   6          1.63          0.75         0.58 o
   5  -7   6          5.97          5.23         0.93 o
  -6  -6   6          6.72         12.97         2.29 o
  -5  -6   6          0.26          1.89         1.63 o
  -4  -6   6          1.49          1.19         1.07 o
  -2  -6   6          3.59          2.83         1.01 o
  -1  -6   6         70.72         78.53         2.94 o
   0  -6   6        316.44        287.49         5.18 o
   1  -6   6         45.45         38.35         1.80 o
   2  -6   6        388.80        400.97         6.75 o
   3  -6   6          3.43          4.60         0.75 o
   4  -6   6         96.09         91.94         3.20 o
   5  -6   6         20.70         16.59         2.81 o
   6  -6   6          4.59          3.19         0.80 o
  -7  -5   6          0.08          0.13         1.53 o
  -5  -5   6          0.88          2.13         1.19 o
  -4  -5   6          2.36          2.79         1.37 o
  -3  -5   6         16.05         17.10         1.75 o
  -2  -5   6        155.14        144.99         3.96 o
  -1  -5   6        233.69        216.38         4.78 o
   0  -5   6        885.11        912.30         9.28 o
   1  -5   6         28.84         19.70         1.39 o
   2  -5   6          1.56          2.11         0.76 o
   3  -5   6         60.45         58.97         2.06 o
   4  -5   6         16.74         16.28         3.43 o
   5  -5   6          1.20          1.50         0.76 o
   6  -5   6          1.47          1.17         0.82 o
  -7  -4   6          0.80          1.65         1.10 o
  -6  -4   6          2.14          2.04         1.09 o
  -5  -4   6         18.93         20.09         2.21 o
  -4  -4   6         34.85         37.00         2.71 o
  -3  -4   6         12.27          8.81         1.27 o
  -2  -4   6        152.84        143.16         3.66 o
  -1  -4   6         49.32         66.82         2.35 o
   0  -4   6        606.26        637.93         7.18 o
   1  -4   6         34.80         36.22         1.76 o
   2  -4   6         61.12         57.53         2.43 o
   3  -4   6         20.82         26.28         1.45 o
   4  -4   6         27.99         24.60         1.46 o
   5  -4   6          0.12          0.00         0.56 o
   6  -4   6         13.24         11.42         1.99 o
  -7  -3   6         15.62         14.72         1.95 o
  -6  -3   6          0.56          0.05         0.87 o
  -5  -3   6         44.87         40.15         2.71 o
  -4  -3   6          3.26          1.50         0.95 o
  -3  -3   6          0.65          0.78         0.90 o
  -2  -3   6        530.27        552.73         6.91 o
  -1  -3   6        100.91         92.40         2.60 o
   0  -3   6         79.08        101.58         2.51 o
   1  -3   6          0.17          0.01         0.61 o
   2  -3   6          0.03          0.21         0.35 o
   3  -3   6         31.05         19.30         1.70 o
   4  -3   6          2.49          0.77         0.72 o
   5  -3   6         46.48         41.80         2.80 o
   6  -3   6          0.28          0.93         1.14 o
  -7  -2   6         20.11         15.73         1.76 o
  -6  -2   6          0.32          0.73         1.07 o
  -5  -2   6         49.26         57.30         3.15 o
  -4  -2   6          7.45          8.13         1.13 o
  -3  -2   6         45.72         48.32         2.21 o
  -2  -2   6        112.40        109.93         2.53 o
  -1  -2   6        440.49        484.02         5.86 o
   0  -2   6         96.49         95.17         2.60 o
   1  -2   6          0.03          1.73         0.94 o
   2  -2   6         12.32          9.79         0.95 o
   3  -2   6         19.68         28.73         2.16 o
   4  -2   6          8.30          8.27         1.38 o
   5  -2   6          5.77          4.82         1.25 o
   6  -2   6          0.00          0.00         1.06 o
  -6  -1   6          0.15          0.30         1.00 o
  -5  -1   6          8.76          8.98         1.46 o
  -4  -1   6         11.95         13.71         1.54 o
  -3  -1   6         50.18         60.84         2.11 o
  -2  -1   6         35.97         39.48         1.67 o
  -1  -1   6        148.58        172.86         9.91 o
   0  -1   6        139.61        141.68         9.61 o
   1  -1   6        178.29        190.92         6.37 o
   2  -1   6         90.52        104.28         2.21 o
   3  -1   6         27.29         33.19         2.33 o
   4  -1   6          0.07          0.36         0.93 o
   5  -1   6         13.32         11.93         1.72 o
   6  -1   6         18.74         19.42         2.46 o
  -6   0   6          1.56          0.00         0.81 o
  -5   0   6          0.29          0.13         0.59 o
  -4   0   6         29.62         26.97         2.65 o
  -3   0   6         34.56         35.22         1.14 o
  -2   0   6        414.84        442.55        16.93 o
  -1   0   6         41.65         45.74         3.66 o
   0   0   6         76.47         90.06         2.29 o
   1   0   6          9.80          9.21         0.83 o
   2   0   6          0.01          0.80         0.44 o
   3   0   6         22.97         23.38         2.13 o
   4   0   6         91.84         98.05         4.26 o
   5   0   6         10.69         15.04         2.06 o
   6   0   6         14.53         15.62         2.16 o
  -7   1   6          6.34          5.90         2.03 o
  -6   1   6          9.53         10.17         1.38 o
  -5   1   6         16.23         15.76         1.59 o
  -4   1   6          0.03          0.01         0.56 o
  -3   1   6          9.10          8.32         1.35 o
  -2   1   6          6.14          8.35         1.31 o
  -1   1   6        178.76        230.48         7.67 o
   0   1   6         90.57        100.37         6.26 o
   1   1   6          1.97          1.26         0.49 o
   2   1   6          5.39          5.88         0.76 o
   3   1   6         10.70         10.04         0.98 o
   4   1   6         34.16         45.08         3.05 o
   5   1   6         24.11         33.25         3.01 o
   6   1   6          0.84          1.77         1.42 o
  -7   2   6          9.27          7.66         2.20 o
  -6   2   6          6.77          5.81         1.22 o
  -5   2   6         18.19         19.62         2.13 o
  -4   2   6          8.45          6.31         1.08 o
  -3   2   6          1.48          0.32         0.56 o
  -2   2   6        133.75        113.40         3.72 o
  -1   2   6          1.04          0.68         0.65 o
   0   2   6         73.96         77.26         2.41 o
   1   2   6          0.01          0.09         0.44 o
   2   2   6         73.61         68.27         5.76 o
   3   2   6        235.46        253.96        14.58 o
   4   2   6         25.20         29.56         2.71 o
   5   2   6          2.34          2.67         1.42 o
  -5   3   6         25.21         25.40         2.29 o
  -4   3   6          0.44          0.70         0.80 o
  -3   3   6          0.66          1.41         0.97 o
  -2   3   6          6.68          4.11         0.97 o
  -1   3   6         25.11         33.21         2.68 o
   0   3   6          2.99          3.58         0.93 o
   1   3   6         54.62         48.36         2.90 o
   2   3   6          3.40          3.83         0.68 o
   3   3   6          4.59          2.88         0.77 o
   4   3   6          7.78         11.87         1.82 o
   5   3   6          1.87          0.97         1.34 o
  -5   4   6         11.34         14.22         1.97 o
  -4   4   6          4.02          3.74         1.39 o
  -3   4   6          3.42          3.41         1.07 o
  -2   4   6         18.38         17.55         2.10 o
  -1   4   6         20.75         23.32         2.39 o
   0   4   6         45.69         48.22         3.14 o
   1   4   6          1.17          0.09         0.93 o
   2   4   6         12.68          6.15         1.39 o
   3   4   6         24.34         21.74         2.06 o
   4   4   6          1.29          1.57         0.97 o
  -5   5   6          0.05          0.01         0.80 o
  -4   5   6          2.31          2.34         1.09 o
  -3   5   6          0.07          0.35         1.12 o
  -2   5   6          2.12          1.38         1.22 o
  -1   5   6         11.38         15.70         2.27 o
   0   5   6          5.39          2.62         1.07 o
   1   5   6          1.50          1.01         0.85 o
   2   5   6          0.08          0.04         0.75 o
  -4   6   6          5.30          6.55         1.63 o
  -3   6   6          1.13          2.13         1.39 o
  -2   6   6          7.00          5.14         1.57 o
  -1   6   6          0.12          0.01         1.07 o
   0   6   6          5.44          7.71         1.69 o
   1   6   6          0.64          0.01         0.90 o
   2   6   6          0.02          0.01         0.97 o
  -3   7   6          0.37          0.00         1.24 o
  -2   7   6         32.51         37.74         3.48 o
  -1   7   6          1.26          2.16         1.34 o
   0   7   6          0.78          0.14         1.00 o
   1   7   6          4.13          3.45         1.30 o
   0 -11   7          2.07          1.12         0.95 o
  -3 -10   7          7.03          3.73         1.39 o
  -2 -10   7          0.34          2.48         1.61 o
  -1 -10   7         22.67         22.67         2.51 o
   0 -10   7          3.34          3.32         1.37 o
   1 -10   7          0.01          1.39         0.96 o
   2 -10   7          6.32          5.07         1.12 o
   3 -10   7         29.10         26.51         1.72 o
  -4  -9   7          2.31          2.29         1.75 o
  -3  -9   7          4.80          5.11         1.43 o
  -2  -9   7         13.07          8.66         1.43 o
  -1  -9   7          3.44          3.81         1.74 o
   0  -9   7         56.22         48.78         2.71 o
   1  -9   7         12.22         12.08         1.39 o
   2  -9   7          9.95          8.28         1.38 o
   3  -9   7          1.51          0.79         0.63 o
   4  -9   7          0.12          1.03         0.86 o
  -5  -8   7          4.98         10.08         2.48 o
  -4  -8   7         20.13         31.24         3.17 o
  -3  -8   7         10.34         17.26         2.31 o
  -2  -8   7         28.25         29.36         2.29 o
  -1  -8   7          0.61          0.02         1.42 o
   0  -8   7         50.61         47.34         2.56 o
   1  -8   7         17.04         14.09         1.53 o
   2  -8   7         21.50         22.78         1.85 o
   3  -8   7          5.72          7.00         0.91 o
   4  -8   7          0.88          1.92         1.67 o
  -5  -7   7          7.25         14.51         2.78 o
  -4  -7   7          1.51          1.57         1.17 o
  -3  -7   7         42.11         45.64         3.09 o
  -2  -7   7        405.50        338.68         6.31 o
  -1  -7   7         72.64         75.39         3.64 o
   0  -7   7         51.49         53.05         2.34 o
   1  -7   7         13.13         10.02         1.37 o
   2  -7   7         25.52         19.26         1.72 o
   3  -7   7          0.02          0.20         0.65 o
   4  -7   7         14.27         13.59         1.26 o
   5  -7   7          0.43          0.21         0.78 o
  -6  -6   7         22.61         43.71         4.45 o
  -5  -6   7          1.13          3.81         1.50 o
  -4  -6   7         13.78         16.02         1.96 o
  -3  -6   7          0.08          1.35         1.33 o
  -2  -6   7         52.13         53.54         2.28 o
  -1  -6   7          5.07          5.32         1.16 o
   0  -6   7         35.70         33.53         2.01 o
   1  -6   7          0.17          0.11         0.89 o
   2  -6   7         51.56         63.12         2.81 o
   3  -6   7         12.16         10.55         1.37 o
   4  -6   7          6.33          7.16         1.05 o
   5  -6   7          7.82          7.57         1.13 o
  -6  -5   7         21.61         40.96         4.10 o
  -5  -5   7          0.31          0.61         1.25 o
  -4  -5   7        163.61        214.45         6.62 o
  -3  -5   7        444.17        488.57         8.27 o
  -2  -5   7        213.99        212.94         4.69 o
  -1  -5   7         99.97        104.52         3.61 o
   0  -5   7        207.74        179.07         3.92 o
   1  -5   7          5.78          6.46         1.03 o
   2  -5   7         14.50         14.35         1.36 o
   3  -5   7         23.08         20.23         1.76 o
   4  -5   7         44.45         36.28         2.46 o
   5  -5   7          7.67         11.14         1.40 o
  -7  -4   7          6.77         17.90         2.52 o
  -6  -4   7         27.18         40.24         3.52 o
  -5  -4   7         12.59         12.60         2.24 o
  -4  -4   7          8.60         12.21         1.87 o
  -3  -4   7         62.39         67.65         2.98 o
  -2  -4   7         24.25         15.91         1.46 o
  -1  -4   7         40.83         32.71         2.13 o
   0  -4   7         39.97         49.58         1.91 o
   1  -4   7          0.42          0.10         0.56 o
   2  -4   7          2.22          1.65         0.70 o
   3  -4   7         74.63         78.41         3.56 o
   4  -4   7          3.49          1.83         0.88 o
   5  -4   7          6.99          5.10         1.50 o
   6  -4   7         14.46         11.77         2.01 o
  -7  -3   7          0.03          3.86         1.35 o
  -6  -3   7         11.86         18.60         2.62 o
  -5  -3   7          3.95          6.56         1.38 o
  -4  -3   7        125.34        164.42         4.99 o
  -3  -3   7        101.64         96.01         3.13 o
  -2  -3   7         20.86         22.01         1.58 o
  -1  -3   7         66.51         85.89         2.76 o
   0  -3   7         13.66         14.65         1.17 o
   1  -3   7         16.51         21.83         1.64 o
   2  -3   7          9.80          9.64         0.78 o
   3  -3   7         20.12         20.38         1.78 o
   4  -3   7          2.12          1.40         0.78 o
   5  -3   7         46.99         38.94         2.98 o
   6  -3   7          0.10          0.42         0.89 o
  -6  -2   7         20.34         29.74         2.98 o
  -5  -2   7          4.51          4.51         1.14 o
  -4  -2   7         22.13         21.00         1.81 o
  -3  -2   7          6.04          7.49         1.04 o
  -2  -2   7         91.01         96.86         3.01 o
  -1  -2   7          2.24          6.71         0.85 o
   0  -2   7          4.20          6.35         2.89 o
   1  -2   7          4.39          4.13         0.50 o
   2  -2   7         41.57         47.85         1.81 o
   3  -2   7         13.26         13.59         1.81 o
   4  -2   7         24.62         24.08         2.18 o
   5  -2   7         74.20         83.95         4.51 o
   6  -2   7         11.57         10.10         1.91 o
  -6  -1   7          0.74          0.59         0.66 o
  -4  -1   7          1.48          0.96         0.74 o
  -3  -1   7         30.42         27.55         1.12 o
  -2  -1   7          1.14          1.94         0.58 o
  -1  -1   7         83.05         95.82         5.04 o
   0  -1   7        183.64        219.64         5.99 o
   1  -1   7        161.41        197.34         8.61 o
   2  -1   7         54.54         65.60         1.96 o
   3  -1   7          1.34          1.84         1.14 o
   4  -1   7          2.46          2.70         1.22 o
   5  -1   7         30.25         34.53         2.98 o
   6  -1   7          0.13          0.97         1.25 o
  -6   0   7          5.48          4.49         1.18 o
  -5   0   7          0.23          0.00         0.77 o
  -4   0   7         27.66         28.44         1.99 o
  -3   0   7         15.75         13.92         1.43 o
  -2   0   7        149.85        161.90         2.46 o
  -1   0   7          8.55          9.78         0.81 o
   0   0   7         10.87         10.96         0.92 o
   1   0   7         28.49         33.51         2.86 o
   2   0   7         60.78         60.75         2.56 o
   3   0   7        119.65        130.85         4.83 o
   4   0   7         24.45         30.73         2.63 o
   5   0   7         19.19         20.95         2.54 o
  -6   1   7         18.62         17.31         1.98 o
  -5   1   7          1.07          2.05         0.87 o
  -4   1   7         11.15         10.94         1.61 o
  -3   1   7         20.60         27.08         2.16 o
  -2   1   7          0.88          0.62         1.04 o
  -1   1   7         43.57         43.94         2.65 o
   0   1   7        215.44        220.61        14.05 o
   1   1   7         83.90        110.49         2.93 o
   2   1   7        134.91        142.77         9.97 o
   3   1   7          7.01          7.73         1.46 o
   4   1   7         25.68         33.30         2.94 o
   5   1   7          8.11          9.74         1.75 o
  -6   2   7          0.07          0.17         0.99 o
  -5   2   7          3.92          4.35         1.34 o
  -4   2   7          0.01          0.00         0.99 o
  -3   2   7         27.35         30.07         2.22 o
  -2   2   7         26.85         23.41         2.23 o
  -1   2   7          2.75          0.88         0.74 o
   0   2   7          6.23          4.50         1.08 o
   1   2   7        168.27        168.98         5.90 o
   2   2   7          7.67          9.47         1.03 o
   3   2   7          3.30          4.52         1.45 o
   4   2   7          9.02         12.29         1.96 o
   5   2   7          3.07          3.80         1.51 o
  -6   3   7          6.68          6.62         1.38 o
  -5   3   7          2.36          2.04         0.88 o
  -4   3   7          1.14          0.06         0.94 o
  -3   3   7          0.82          0.13         0.96 o
  -2   3   7         57.56         55.37         3.61 o
  -1   3   7        123.65        112.28         4.87 o
   0   3   7         46.89         45.97         3.22 o
   1   3   7          6.78          6.16         1.31 o
   2   3   7          1.18          0.55         0.89 o
   3   3   7         13.93         15.97         2.02 o
   4   3   7          0.14          0.02         1.08 o
  -5   4   7          3.52          2.28         1.27 o
  -4   4   7          5.62          9.18         1.80 o
  -3   4   7          0.03          0.58         1.23 o
  -2   4   7          1.73          1.18         0.93 o
  -1   4   7          2.88          0.36         1.21 o
   0   4   7          5.34          4.98         1.46 o
   1   4   7          3.13          2.10         1.10 o
   2   4   7          1.23          1.38         0.85 o
   3   4   7         12.66         12.56         1.70 o
  -4   5   7          1.26          0.90         1.24 o
  -3   5   7          0.37          0.29         1.23 o
  -2   5   7          3.14          2.18         1.13 o
  -1   5   7         14.85         14.36         2.04 o
   0   5   7          6.05          6.82         1.65 o
   1   5   7          2.90          3.25         1.27 o
   2   5   7          0.03          0.06         1.14 o
  -3   6   7          1.40          1.50         1.25 o
  -2   6   7          0.54          1.13         1.44 o
  -1   6   7          3.19          3.44         1.21 o
   0   6   7          6.27          7.48         1.70 o
   1   6   7          2.88          2.17         1.12 o
  -2 -10   8          0.08          0.04         1.71 o
  -1 -10   8         14.29          9.19         1.78 o
   0 -10   8          1.27          1.06         1.24 o
   1 -10   8         19.80         20.65         1.96 o
   2 -10   8          0.07          0.47         0.77 o
  -4  -9   8          1.15          2.63         2.00 o
  -3  -9   8          0.28          0.02         1.04 o
  -2  -9   8         10.30          8.91         1.80 o
  -1  -9   8        123.45        114.77         4.73 o
   0  -9   8          0.80          0.02         0.85 o
   1  -9   8          8.71          8.38         1.47 o
   2  -9   8         21.10         26.86         2.07 o
   3  -9   8          2.70          3.17         0.87 o
  -5  -8   8          2.82          3.50         1.82 o
  -4  -8   8         45.23         43.24         3.43 o
  -3  -8   8         26.18         21.44         2.22 o
  -2  -8   8         45.78         44.86         3.10 o
  -1  -8   8          1.00          1.27         1.53 o
   0  -8   8          6.86          5.58         1.14 o
   1  -8   8          0.61          0.13         0.78 o
   2  -8   8         14.66         16.74         1.69 o
   3  -8   8          5.56          5.50         1.19 o
   4  -8   8          8.30          8.84         1.63 o
  -5  -7   8          6.31          9.75         2.52 o
  -4  -7   8         58.35         53.48         3.47 o
  -3  -7   8         47.98         46.24         3.15 o
  -2  -7   8         19.83         24.78         2.18 o
  -1  -7   8          7.18          5.15         1.42 o
   0  -7   8          0.01          0.01         0.77 o
   1  -7   8          2.58          2.75         1.13 o
   2  -7   8         12.47          9.59         1.30 o
   3  -7   8          0.03          0.83         0.82 o
   4  -7   8         34.78         38.62         3.02 o
  -6  -6   8         63.36         84.45         5.55 o
  -5  -6   8         56.92         76.99         4.94 o
  -4  -6   8         49.23         67.50         3.70 o
  -3  -6   8          5.20          5.04         1.62 o
  -2  -6   8        103.95        117.53         4.49 o
  -1  -6   8          0.11          0.27         0.93 o
   0  -6   8         29.58         38.16         2.08 o
   1  -6   8          6.04          7.45         1.32 o
   2  -6   8          0.01          0.12         0.59 o
   3  -6   8         18.60         21.04         2.02 o
   4  -6   8          1.33          1.08         0.82 o
   5  -6   8          0.06          0.40         1.16 o
  -6  -5   8          0.02          4.72         2.27 o
  -5  -5   8         61.78         86.75         4.72 o
  -4  -5   8          7.28          5.51         1.65 o
  -3  -5   8         16.90         12.98         1.63 o
  -2  -5   8         20.33         28.30         2.02 o
  -1  -5   8          4.79          1.52         0.91 o
   0  -5   8         13.80         10.16         1.24 o
   1  -5   8          0.05          0.00         0.82 o
   2  -5   8         15.21         15.90         1.59 o
   3  -5   8          1.49          1.90         0.97 o
   4  -5   8         14.48         10.83         1.67 o
   5  -5   8          3.13          3.65         1.38 o
  -6  -4   8          6.55         12.29         2.42 o
  -5  -4   8         51.74         70.35         4.11 o
  -4  -4   8          9.10         10.09         1.64 o
  -3  -4   8         52.56         60.38         2.73 o
  -2  -4   8         13.42         12.81         1.49 o
  -1  -4   8         83.49         95.33         2.97 o
   0  -4   8         24.88         27.46         1.60 o
   1  -4   8         17.78         21.97         1.72 o
   2  -4   8          0.17          0.00         0.86 o
   3  -4   8        139.61        135.21         5.05 o
   4  -4   8         17.74         15.63         1.99 o
   5  -4   8          3.50          2.24         1.34 o
  -6  -3   8         13.29         17.42         2.63 o
  -5  -3   8          1.31          2.69         1.35 o
  -4  -3   8         44.27         56.07         2.90 o
  -3  -3   8          6.85          6.05         1.04 o
  -2  -3   8          7.33          5.41         1.00 o
  -1  -3   8        106.74        119.29         3.03 o
   0  -3   8          8.09          8.32         1.10 o
   1  -3   8          6.92          9.07         1.20 o
   2  -3   8          3.52          1.20         1.00 o
   3  -3   8          7.85          8.29         1.29 o
   4  -3   8          2.29          2.58         1.28 o
   5  -3   8          3.56          4.95         1.34 o
  -5  -2   8          5.97          8.36         1.55 o
  -4  -2   8         17.36         17.02         1.61 o
  -3  -2   8         19.87         20.61         1.74 o
  -2  -2   8          7.40          6.63         1.10 o
  -1  -2   8          8.46         10.41         0.83 o
   0  -2   8         23.74         25.46         1.61 o
   1  -2   8        164.17        170.18         4.62 o
   2  -2   8        197.97        200.70         3.94 o
   3  -2   8         95.05         91.00         4.33 o
   4  -2   8         44.33         45.53         3.20 o
   5  -2   8         10.22         10.62         1.91 o
  -6  -1   8          0.17          0.02         0.95 o
  -5  -1   8          0.28          0.00         0.82 o
  -4  -1   8         12.14          8.97         1.31 o
  -3  -1   8         19.73         27.24         1.39 o
  -2  -1   8         66.75         78.41         3.73 o
  -1  -1   8         85.08         99.90         5.07 o
   0  -1   8        187.54        237.15         3.77 o
   1  -1   8         67.02         84.15         2.64 o
   2  -1   8         50.25         52.63         3.18 o
   3  -1   8          1.88          1.57         0.87 o
   4  -1   8         16.03         16.20         2.04 o
   5  -1   8          4.08          4.64         1.56 o
  -6   0   8          3.75          3.62         1.25 o
  -5   0   8          0.02          0.00         0.90 o
  -4   0   8         26.37         24.63         2.19 o
  -3   0   8         11.36         12.15         1.57 o
  -2   0   8         68.39         66.44         3.32 o
  -1   0   8         38.00         43.77         1.61 o
   0   0   8         25.90         26.15         1.54 o
   1   0   8        137.37        137.81         3.12 o
   2   0   8         88.82         96.10         7.20 o
   3   0   8          0.71          1.92         0.92 o
   4   0   8          5.65          7.23         1.65 o
   5   0   8          2.11          2.03         1.47 o
  -6   1   8         10.33          9.42         1.51 o
  -5   1   8          0.03          0.00         0.86 o
  -4   1   8          8.01          8.26         1.47 o
  -3   1   8         78.97         83.59         4.34 o
  -2   1   8         31.80         35.50         2.75 o
  -1   1   8        154.76        151.07         5.02 o
   0   1   8        113.55        127.80         4.71 o
   1   1   8          2.60          1.44         0.75 o
   2   1   8          5.52          5.71         1.01 o
   3   1   8         19.57         21.59         2.23 o
   4   1   8          6.63         10.70         1.97 o
  -6   2   8          1.76          2.07         1.23 o
  -5   2   8          1.88          0.96         1.09 o
  -4   2   8          9.09          7.45         1.33 o
  -3   2   8         50.11         39.65         2.89 o
  -2   2   8         14.71         13.88         1.71 o
  -1   2   8          7.10          5.61         1.44 o
   0   2   8         48.78         46.97         3.47 o
   1   2   8          9.56          6.27         1.33 o
   2   2   8          4.23          3.81         1.16 o
   3   2   8          0.01          1.16         1.13 o
   4   2   8          7.35          9.64         1.92 o
  -5   3   8          5.21          5.25         1.30 o
  -4   3   8         22.86         17.60         2.24 o
  -3   3   8         25.93         23.43         2.44 o
  -2   3   8         24.25         19.75         2.55 o
  -1   3   8          5.48          5.52         1.46 o
   0   3   8          1.53          1.12         0.99 o
   1   3   8         10.86         12.19         1.86 o
   2   3   8          0.01          0.00         0.67 o
  -4   4   8         17.17         15.94         2.37 o
  -3   4   8          1.62          1.76         1.06 o
  -2   4   8          0.28          0.59         1.24 o
  -1   4   8          9.64         11.43         2.07 o
   0   4   8          0.41          0.36         1.12 o
   1   4   8          0.68          0.63         1.12 o
   2   4   8          2.67          3.89         1.52 o
  -3   5   8          0.91          0.00         1.29 o
  -2   5   8          3.68          4.01         1.26 o
  -1   5   8          3.55          4.07         1.53 o
   0   5   8          1.15          2.35         1.48 o
   1   5   8          1.82          1.19         1.22 o
  -1 -10   9          0.01          0.01         1.12 o
   0 -10   9          5.67          5.27         1.24 o
   1 -10   9          7.41          7.02         1.44 o
  -3  -9   9         44.51         52.56         3.94 o
  -2  -9   9          2.96          1.19         1.45 o
  -1  -9   9         17.46         21.51         2.41 o
   0  -9   9          3.11          4.72         1.11 o
   1  -9   9         22.51         32.75         2.45 o
   2  -9   9         11.03          8.99         1.61 o
  -4  -8   9          0.01          0.02         1.19 o
  -3  -8   9          0.98          0.46         1.51 o
  -2  -8   9         43.13         44.18         3.17 o
  -1  -8   9          1.24          1.04         1.11 o
   0  -8   9          8.61          7.87         1.44 o
   1  -8   9          0.95          2.07         1.03 o
   2  -8   9         20.48         26.09         2.38 o
   3  -8   9          7.40          7.30         1.54 o
  -5  -7   9          8.31          9.32         2.41 o
  -4  -7   9          8.00         10.91         2.26 o
  -3  -7   9          4.61          1.98         1.56 o
  -2  -7   9         25.93         26.62         2.52 o
  -1  -7   9          7.69          6.42         1.69 o
   0  -7   9          4.46          5.52         1.09 o
   1  -7   9          0.01          0.02         1.06 o
   2  -7   9         14.59         13.43         1.64 o
   3  -7   9          4.86          6.75         1.50 o
   4  -7   9         28.26         30.53         2.78 o
  -5  -6   9          1.72          2.95         1.87 o
  -4  -6   9         21.19         24.19         2.73 o
  -3  -6   9          3.87          1.72         1.20 o
  -2  -6   9         16.41         18.84         1.95 o
  -1  -6   9          5.24          3.00         1.07 o
   0  -6   9         26.88         29.02         2.03 o
   1  -6   9          1.40          1.39         0.98 o
   2  -6   9          3.54          3.01         1.08 o
   3  -6   9         26.31         29.25         2.43 o
   4  -6   9         11.82          8.42         1.49 o
  -6  -5   9          4.96          9.67         2.40 o
  -5  -5   9          2.01          0.39         1.61 o
  -4  -5   9          0.22          0.04         0.91 o
  -3  -5   9          0.64          3.34         1.47 o
  -2  -5   9          0.24          0.39         1.07 o
  -1  -5   9          0.10          0.06         1.04 o
   0  -5   9          0.28          0.01         0.90 o
   1  -5   9          6.44          3.36         0.94 o
   2  -5   9         11.82          8.51         1.42 o
   3  -5   9          9.15         11.34         1.74 o
   4  -5   9          2.78          3.10         1.24 o
  -6  -4   9          1.17          4.55         1.98 o
  -5  -4   9         30.58         41.39         3.15 o
  -4  -4   9          3.00          2.95         1.38 o
  -3  -4   9         25.39         29.53         2.34 o
  -2  -4   9          4.31          5.22         1.51 o
  -1  -4   9          1.13          0.02         0.65 o
   0  -4   9          0.73          0.01         0.99 o
   1  -4   9         28.93         24.05         2.54 o
   2  -4   9          9.53          8.09         1.38 o
   3  -4   9          0.97          0.38         0.78 o
   4  -4   9          3.10          2.60         1.31 o
  -5  -3   9          1.42          2.79         1.38 o
  -4  -3   9          6.29          3.85         0.96 o
  -3  -3   9          4.28          3.94         1.40 o
  -2  -3   9          0.11          0.76         1.05 o
  -1  -3   9        228.33        257.08         5.09 o
   0  -3   9         67.13         68.61         2.32 o
   1  -3   9         84.82         84.26         3.79 o
   2  -3   9         23.30         23.18         2.19 o
   3  -3   9          0.55          1.03         0.79 o
   4  -3   9          0.61          0.03         1.08 o
  -6  -2   9          0.00          0.01         1.19 o
  -3  -2   9          2.54          2.72         0.86 o
  -2  -2   9          0.46          0.55         0.67 o
  -1  -2   9          4.62          6.63         1.06 o
   0  -2   9         85.83         88.69         6.37 o
   1  -2   9          1.35          2.15         0.69 o
   2  -2   9          1.96          1.99         0.95 o
   3  -2   9          7.13          8.29         1.64 o
   4  -2   9          5.30          5.15         1.33 o
  -6  -1   9          0.77          0.99         1.26 o
  -5  -1   9          3.86          3.16         1.08 o
  -4  -1   9         12.15          9.70         1.54 o
  -3  -1   9         45.41         50.59         3.05 o
  -2  -1   9        362.09        379.53         4.64 o
  -1  -1   9        100.31        125.42        12.40 o
   0  -1   9        163.83        186.86         6.28 o
   1  -1   9          4.27          4.80         0.88 o
   2  -1   9          0.83          0.63         1.07 o
   3  -1   9          0.64          1.53         1.27 o
   4  -1   9         11.24         12.13         2.05 o
  -6   0   9          0.30          0.59         0.90 o
  -5   0   9         10.63          9.83         1.76 o
  -4   0   9         43.34         42.31         2.96 o
  -3   0   9          0.00          0.02         1.14 o
  -2   0   9          4.23          4.93         1.50 o
  -1   0   9          1.54          1.49         1.19 o
   0   0   9          0.99          0.99         0.68 o
   1   0   9         14.40         16.02         2.77 o
   2   0   9         31.37         35.90         1.89 o
   3   0   9          3.57          4.15         1.35 o
   4   0   9          5.43          4.85         1.38 o
  -5   1   9         12.53         14.25         2.14 o
  -4   1   9          7.15          7.41         1.88 o
  -3   1   9         39.41         44.84         3.53 o
  -2   1   9        106.63        100.82         4.67 o
  -1   1   9          0.89          1.01         1.02 o
   0   1   9         13.13         13.84         1.84 o
   1   1   9          5.69          6.65         1.38 o
   2   1   9          0.10          0.58         0.63 o
   3   1   9          9.68         10.38         1.80 o
  -5   2   9         45.76         37.41         2.96 o
  -4   2   9          9.64          6.20         1.36 o
  -3   2   9          4.95          3.89         1.16 o
  -2   2   9          2.84          1.95         1.14 o
  -1   2   9          3.60          1.84         1.07 o
   0   2   9          4.50          4.73         1.16 o
   1   2   9          0.02          0.55         1.00 o
   2   2   9          7.15          6.84         1.46 o
  -4   3   9          4.30          2.01         1.22 o
  -3   3   9          0.98          0.09         0.89 o
  -2   3   9          0.68          0.09         1.00 o
  -1   3   9          2.63          1.99         1.02 o
   0   3   9          3.24          0.74         0.87 o
   1   3   9         13.97         12.34         1.86 o
   2   3   9          1.03          0.69         0.84 o
  -3   4   9          2.59          2.37         1.28 o
  -2   4   9          1.28          1.31         1.38 o
  -1   4   9         12.29          8.85         1.80 o
   0   4   9          0.74          1.09         1.03 o
   1   4   9          0.23          0.72         1.26 o
  -2  -9  10          0.32          1.99         1.61 o
  -1  -9  10          1.38          1.04         1.61 o
   0  -9  10          0.00          0.02         1.07 o
   1  -9  10         18.43         19.45         2.35 o
  -3  -8  10          4.72          5.87         2.29 o
  -2  -8  10         22.26         16.09         2.36 o
  -1  -8  10          0.44          0.52         1.08 o
   0  -8  10         17.73         19.23         1.96 o
   1  -8  10          1.67          1.35         0.90 o
   2  -8  10          2.29          5.10         1.44 o
  -4  -7  10         12.54         12.25         2.18 o
  -3  -7  10         17.65         17.22         2.78 o
  -2  -7  10         25.77         22.06         2.39 o
  -1  -7  10          9.06          7.87         1.31 o
   0  -7  10          4.03          3.80         1.27 o
   1  -7  10         40.77         50.06         2.94 o
   2  -7  10         26.47         30.95         2.43 o
   3  -7  10          1.54          2.91         1.04 o
  -5  -6  10          1.49          1.17         1.42 o
  -4  -6  10          1.97          0.02         1.13 o
  -3  -6  10          8.76          7.99         2.15 o
  -2  -6  10          4.54          5.61         1.77 o
  -1  -6  10          4.47          2.67         1.25 o
   0  -6  10         16.29         18.64         1.88 o
   1  -6  10          3.17          4.12         1.07 o
   2  -6  10         17.68         15.90         1.83 o
   3  -6  10          7.45          7.02         1.50 o
  -5  -5  10          3.01          3.31         1.76 o
  -4  -5  10          4.60          3.70         1.69 o
  -3  -5  10          4.57          1.59         1.69 o
  -2  -5  10          7.96          4.85         1.44 o
  -1  -5  10          5.20          8.60         1.35 o
   0  -5  10          8.97          8.21         1.52 o
   1  -5  10          1.48          2.70         1.00 o
   2  -5  10          2.39          4.17         1.08 o
   3  -5  10         39.25         44.89         3.13 o
   4  -5  10          1.00          0.10         0.79 o
  -5  -4  10         14.03         18.83         2.18 o
  -4  -4  10          3.27          0.06         1.53 o
  -3  -4  10         27.86         21.45         2.14 o
  -2  -4  10         16.43         15.59         1.66 o
  -1  -4  10          2.81          2.70         0.79 o
   0  -4  10          2.80          2.76         0.62 o
   1  -4  10          0.01          0.25         0.41 o
   2  -4  10          2.33          2.33         0.93 o
   3  -4  10          0.35          1.99         1.29 o
   4  -4  10          2.31          2.74         1.37 o
  -4  -3  10         20.26         18.51         2.21 o
  -3  -3  10         58.14         61.25         3.01 o
  -2  -3  10         39.81         35.41         2.10 o
  -1  -3  10         25.89         22.26         1.34 o
   0  -3  10          1.38          1.41         0.65 o
   1  -3  10          1.29          2.30         0.67 o
   2  -3  10          0.03          0.70         0.84 o
   3  -3  10          1.32          1.72         1.03 o
   4  -3  10          2.77          2.33         1.42 o
  -5  -2  10         15.05         18.23         2.30 o
  -4  -2  10         45.61         45.57         3.23 o
  -3  -2  10         69.48         74.55         3.92 o
  -2  -2  10          4.99          5.18         0.81 o
  -1  -2  10          2.66          2.24         0.59 o
   0  -2  10         15.68         14.30         1.21 o
   1  -2  10          0.01          0.21         0.56 o
   2  -2  10          0.00          0.01         0.96 o
   3  -2  10          1.21          1.68         0.95 o
   4  -2  10          0.73          2.07         1.34 o
  -5  -1  10          5.61          4.52         1.50 o
  -4  -1  10         80.00         74.04         4.05 o
  -3  -1  10         23.25         19.28         2.30 o
  -2  -1  10          3.14          2.10         1.16 o
  -1  -1  10          0.06          0.04         0.73 o
   0  -1  10         37.06         42.87         2.12 o
   1  -1  10          0.86          1.25         0.66 o
   2  -1  10          0.03          0.00         1.07 o
   3  -1  10          0.05          0.00         1.22 o
  -5   0  10         14.84         14.74         2.27 o
  -4   0  10         19.61         17.45         2.19 o
  -3   0  10         15.78         16.27         2.32 o
  -2   0  10          7.14          8.50         2.04 o
  -1   0  10          7.32         10.12         1.96 o
   0   0  10          0.09          0.01         0.70 o
   1   0  10          0.85          1.27         1.05 o
   2   0  10         11.70         15.41         2.14 o
   3   0  10          0.52          0.70         1.04 o
  -5   1  10          5.37          4.99         1.79 o
  -4   1  10         15.24         10.66         2.03 o
  -3   1  10          9.10          8.15         1.65 o
  -2   1  10         20.23         20.22         2.18 o
  -1   1  10          1.59          0.34         0.89 o
   0   1  10          2.42          0.81         0.86 o
   1   1  10          4.71          5.29         1.50 o
  -4   2  10          0.01          0.32         0.96 o
  -3   2  10          1.84          2.18         1.22 o
  -2   2  10          0.39          0.06         0.90 o
  -1   2  10          2.05          4.30         1.45 o
   0   2  10          0.47          0.06         1.16 o
   1   2  10          4.09          4.06         1.19 o
  -3   3  10          0.48          0.37         1.46 o
  -2   3  10          0.97          2.15         1.67 o
  -1   3  10          0.65          1.25         1.11 o
   0   3  10          0.48          2.18         1.16 o
  -2  -8  11          1.59          0.03         1.74 o
  -1  -8  11          6.45          5.36         1.39 o
   0  -8  11          8.69         11.69         1.84 o
   1  -8  11          1.96          2.51         1.04 o
  -3  -7  11         11.37         11.79         2.18 o
  -2  -7  11          2.41          1.16         1.68 o
  -1  -7  11          6.15          8.09         1.61 o
   0  -7  11          4.64          9.00         1.86 o
   1  -7  11          7.99          6.65         1.56 o
   2  -7  11          1.83          0.73         0.93 o
  -4  -6  11          0.06          0.66         1.62 o
  -3  -6  11         12.81          9.00         1.85 o
  -2  -6  11          5.23          7.12         1.72 o
  -1  -6  11          0.14          0.03         1.04 o
   0  -6  11          0.01          1.80         1.27 o
   1  -6  11          1.17          1.35         0.98 o
   2  -6  11         25.68         33.08         2.81 o
  -4  -5  11          0.00          0.00         1.85 o
  -3  -5  11         11.50          8.29         1.96 o
  -2  -5  11          5.54          3.82         1.04 o
  -1  -5  11         22.70         20.18         1.99 o
   0  -5  11          3.20          2.75         0.92 o
   1  -5  11         18.56         21.15         2.04 o
   2  -5  11          0.00          0.30         0.89 o
   3  -5  11         25.27         25.34         2.69 o
  -4  -4  11          3.28          3.70         1.88 o
  -3  -4  11          1.87          3.03         1.50 o
  -2  -4  11          5.22          3.34         1.23 o
  -1  -4  11         15.91         11.97         1.13 o
   0  -4  11          1.21          1.36         0.75 o
   1  -4  11          1.39          0.35         1.00 o
   2  -4  11         11.73         15.60         2.11 o
   3  -4  11          0.09          0.39         1.16 o
  -5  -3  11          0.31          0.43         1.45 o
  -4  -3  11          1.79          1.31         1.35 o
  -3  -3  11          5.06          2.55         1.37 o
  -2  -3  11          2.41          2.17         0.82 o
  -1  -3  11          8.16          5.98         0.82 o
   0  -3  11          0.74          1.24         0.71 o
   1  -3  11          1.17          1.24         1.61 o
   2  -3  11          1.66          2.48         1.31 o
   3  -3  11          2.84          4.11         1.28 o
  -4  -2  11          0.05          0.20         0.93 o
  -3  -2  11         11.64         11.20         1.73 o
  -2  -2  11          5.59          3.92         1.40 o
  -1  -2  11          0.54          0.83         1.17 o
   0  -2  11          0.10          0.86         0.76 o
   1  -2  11          0.27          0.62         0.64 o
   2  -2  11          0.12          1.01         1.06 o
  -4  -1  11          9.68          8.25         1.95 o
  -3  -1  11          0.18          0.02         0.96 o
  -2  -1  11          0.25          0.74         1.31 o
  -1  -1  11          1.64          3.20         1.42 o
   0  -1  11          8.19          9.12         1.69 o
   1  -1  11          0.06          1.18         0.84 o
   2  -1  11          0.05          0.09         0.85 o
  -4   0  11         12.16         13.91         2.38 o
  -3   0  11          4.71          4.26         1.49 o
  -2   0  11          4.97          3.69         1.57 o
  -1   0  11          1.77          1.76         1.19 o
   0   0  11          0.35          0.24         1.14 o
   1   0  11          1.70          1.56         1.27 o
  -3   1  11          3.78          2.24         1.35 o
  -2   1  11          2.30          0.71         1.35 o
  -1   1  11          0.26          0.81         1.06 o
   0   1  11          2.66          3.80         1.61 o
   1   1  11          0.24          0.42         1.21 o
  -2  -7  12          3.84          3.54         1.65 o
  -1  -7  12          1.05          2.73         1.41 o
   0  -7  12          0.02          0.06         0.91 o
  -3  -6  12          5.79          5.97         2.03 o
  -2  -6  12          3.24          2.18         1.41 o
  -1  -6  12          0.85          0.71         1.00 o
   0  -6  12          4.37          5.39         1.45 o
   1  -6  12          5.30          8.63         1.57 o
  -3  -5  12          0.97          0.46         1.07 o
  -2  -5  12         10.48         11.88         1.73 o
  -1  -5  12          1.34          1.46         0.88 o
   0  -5  12          1.02          1.21         1.17 o
   1  -5  12         16.42         15.11         1.99 o
  -3  -4  12          1.87          1.49         1.25 o
  -2  -4  12          2.50          3.92         0.81 o
  -1  -4  12          9.48         11.01         1.08 o
   0  -4  12          0.05          0.20         0.52 o
   1  -4  12          7.57          8.27         1.54 o
  -3  -3  12          5.18          3.94         1.34 o
  -2  -3  12          7.14          5.26         1.50 o
  -1  -3  12          1.11          1.29         0.81 o
   0  -3  12          0.54          0.78         0.74 o
   1  -3  12          4.60          4.97         1.50 o
  -3  -2  12          0.64          0.23         1.04 o
  -2  -2  12          5.39          3.71         1.54 o
  -1  -2  12          1.75          1.46         1.28 o
   0  -2  12          2.66          3.43         1.61 o
   1  -2  12          0.01          0.55         1.23 o
  -3  -1  12          3.83          3.60         1.67 o
  -2  -1  12          5.02          4.93         1.56 o
  -1  -1  12          0.00          0.00         0.93 o
   0  -1  12          0.12          0.09         0.76 o
                                                
